# Supplementary material for: Cytoplasmic FUS triggers early behavioral alterations linked to cortical neuronal hyperactivity and inhibitory synaptic defects
Source: Nat Commun. 2021 May 21;12:3028. doi: 10.1038/s41467-021-23187-9 (PMC8140148; doi:10.1038/s41467-021-23187-9)
Supplement: Supplementary file 4 — Supplementary Data 1 [file 41467_2021_23187_MOESM4_ESM.xls]

## Sheet: Turquoise module
Turquoise module genes	Turquoise Hub genes
Fer	Ctnnd2
Gna12	Tanc2
Dgke	Frmpd4
Scpep1	Dmd
Cdh4	Erc2
Fap	Plcb1
Galnt1	Nrxn1
Pparg	Lrfn5
Tom1l2	Gabrb1
Usp32	Cntnap2
Dnajc5	Grid2
Bcl11a	Akap6
Luzp1	Cdh12
Sp1	Samd12
Ergic1	Ext1
Rin2	Hcn1
Ltbp1	Trim33
Grik3	March1
Gria3	Fmn2
Pdzd4	Adgrl3
Celf2	Il1rapl1
Def6	Dlg2
Rgs20	Pcdh7
Prkd1	Nrxn3
Cdk12	Nlgn1
Grk5	Nlgn3
Dlgap1	Ank2
Ap1m2	Bicd1
Glg1	Lrp1b
Elavl3	Ccser1
Bicd1
Ess2
Man1a
Mast2
Zfp81
Grm3
Brinp2
Cacna1e
Etv1
Ikbkg
Cul3
Large1
Col26a1
Gab2
Pkn2
Wwox
Hdac9
Rab11a
Ulk2
Prkacb
Cd44
Polr2a
Slc1a3
Fbxo11
Igf1r
Insr
Adcy9
Mef2c
Zfp592
Snx6
Ncoa2
Clint1
Cdkal1
Tmem110
Sfmbt1
Runx1t1
Qrich1
D130043K22Rik
Gabrb2
Arpp19
Zfp655
Arid1a
Hmgcll1
Fzd3
Elavl2
Nfib
Rbfox1
Rps15a
Man1a2
Rala
Bcl2l13
Lnpk
Slc16a12
Nav1
Kcnq1
Cbx5
Eya4
Faf1
Mettl16
Lmbr1
Gabra1
Adam19
Evi5
Ccnt1
Ttll5
Atad1
Bicc1
Mertk
Lrrk1
Abca1
Cd48
Hivep2
Arnt2
Eps8
Tnr
Cacna1d
Fli1
Tenm1
Hsd11b1
Syt14
Pls3
Mpped2
E2f3
Cd34
Mapkapk2
Atxn10
Scube1
Vps53
Taok1
Nlk
Cacnb4
Abr
Rab11fip4
Rab5a
Cadps2
Med13l
Med1
Vmp1
Trove2
Kansl1
Ncor1
Trim37
Tada2a
Ikzf1
Aatf
Acsl1
Lyst
Clvs2
Stxbp5
Sec63
Snx3
Aig1
Grm1
Wasf1
Slc16a10
Lama4
Prep
Arfgef3
Reps1
Gopc
Mgat4c
Ptprk
Lama2
Lin7a
Lims1
Atp2b1
Arid5b
Kitl
Cep290
Epb41l2
Btbd11
Mypn
Slc16a7
Egfr
Tbc1d15
Dock2
Rab1a
Ptprr
Actr2
Frs2
Nav3
Vps13d
Papolg
Cpeb4
Asb3
Wdpcp
Cyfip2
Rnf130
Adcy1
Osbp2
Acaca
Atxn7l1
Fam49a
Snx13
Pum2
Gna13
Klhl29
Rnf144a
Mboat2
Ncoa1
Dnmt3a
Sh3yl1
Rab10
Pxdn
Cdc27
Itgb3
Mrc2
Map3k3
Asic2
Ern1
Pecam1
Helz
Cep112
Pafah1b1
Ube2g1
Rabep1
Fbxl20
Myh10
Stx8
Scfd1
Strn3
Sec23a
Npas3
Zc3h14
1110008L16Rik
Ralgapa1
Adck1
Fut8
Rtn1
Dhrs7
Mnat1
Susd6
Pcnx
Trip11
Unc79
Tshz3
Rgs6
Gpatch2l
Hecw1
Ryr2
Amph
Gli3
Carmil1
Exoc2
Nedd9
Cenpp
Spin1
Fars2
Sema4d
Ptdss1
Adcy2
Ccnh
Slf1
Atg10
Ocln
Col4a3bp
Jmy
Ercc8
Pde4d
Rab3c
Rasgrf2
Nln
Rgs7bp
Rnf180
Emb
Hcn1
Atxn7
Ptprg
Kat6b
Thrb
Bmpr1a
Camk2g
Samd4
Slc35f4
Kpna3
Mapk8
Cryl1
Xpo4
Ints9
Extl3
Atp8a2
Mipep
Enox1
Diaph3
Pibf1
Bin3
Xpo7
Rb1
Gpc5
Rbm26
Oxct1
Pdzd2
Zfr
Npr3
Sema5a
Ctnnd2
Rai14
Sdc2
Ank
March11
Retreg1
Zfpm2
Oxr1
Angpt1
Csmd3
Eif3h
Cdh10
Stk3
Khdrbs3
Sybu
Lrrc6
Asap1
Fam49b
Cacna1i
Deptor
Nell2
Il1rap
Crebbp
Fgf12
Zfp251
Zbtb11
Ptk2
Yaf2
Cblb
Bbx
Mzt2
Ube2v2
Parn
Zbtb20
St3gal6
Cmss1
Ncam2
Fgd4
Zfp148
Gsk3b
Stxbp5l
Usp25
Robo1
St6gal1
App
Dyrk1a
Grik1
Runx1
Enah
Larp4
Dip2b
Atf1
Scn8a
Amhr2
Abcc1
Prkn
Igf2r
Lnpep
Smoc2
Tbc1d5
Satb1
Fbxl17
Tfeb
Brd4
Abcg1
Smchd1
Birc6
Crim1
Ttc27
Pja2
Man2a1
Nrxn1
Pdpk1
Srbd1
Grm8
Pdzph1
Zeb1
Sos1
Tmem178
Thada
Celf4
Ccny
Mib1
Cdh2
Map3k2
Wdr33
Nr3c1
Mal2
Rbm27
Ppp2r2b
Jakmip2
Rab27b
Snx24
Ldlrad4
Setbp1
Mapk4
Smad2
Atp9b
Nedd4l
Gnaq
Pcsk5
Tmc1
Rtn3
Htr7
Pcgf5
Tnks2
Pacs1
Pip5k1b
Lrp5
Shoc2
Vti1a
Tcf7l2
Rbp4
Pik3ap1
Nt5c2
Nhlrc2
Gfra1
Hspa12a
Mob2
R3hcc1l
Entpd7
Gbf1
Arih1
Fam120c
Apex2
Ptprj
Itgb8
Atp10a
Fgf14
Tnrc6c
Rbfox3
Rptor
Mkln1
Arhgef9
Cnksr2
Ly96
Slco3a1
Pard3
Homer2
Zfp282
Faf2
Snca
Gria4
Sntg1
Stau2
Paqr8
Klf7
Slc39a10
Ikzf2
Raph1
Sumo1
Trak2
Orc2
Khdrbs2
Npas2
Eif5b
Tmeff2
Mgat4a
Tmem131
Dst
Prim2
Col19a1
Nhej1
Sphkap
Pnkd
Trip12
Epha4
Farsb
Inpp5d
Cdh7
Hdac4
Tnfrsf11a
Ptpn4
Nek7
Srgap2
Nucks1
Nfasc
Cdc42bpa
Kif26b
Sdccag8
Opn3
Rgs7
Uck2
Pou2f1
Dcaf6
Kifap3
Astn1
Ralgps2
Abl2
Esrrg
Plxna2
Frmd4a
Atf6
Ccdc3
Stam
Rsu1
Pip4k2a
Dnajc1
Mllt10
Plxdc2
Mindy3
Itga8
Spopl
Abi2
Med27
Tsc1
Ptges2
Kcnj3
Gpd2
Acvr1c
Acvr1
Zeb2
Dab2ip
Ttll11
Gca
Ifih1
Slc4a10
Psmd14
Strbp
Notch1
Camsap1
Arl6ip6
Hnmt
Baz2b
Pkp4
Ube2e3
Stk39
Cers6
Tfpi
Atf2
Ola1
Dnajc24
Elp4
Hipk3
Pamr1
Trim44
Ext2
Sema6d
Fbn1
Frmd5
Wdr76
Ptpra
Atrn
Rasgrp1
Ttl
Pcsk2
Dtd1
Kif3b
Stmn2
Tpd52
Phactr3
Dok5
Hps3
Tbl1xr1
Ralgapb
Pik3ca
Pex5l
Mecom
Dcun1d1
Spata5
Kpna4
Ppm1l
Nbea
Wwtr1
Serpini1
Fam198b
Olfm3
Prss12
Lef1
Trim2
Ppa2
Glrb
Kcnq5
Ash1l
Fbxw7
Rnf115
Rprd2
Tmem56
Rap1gds1
Tspan5
Lrrc7
Ctbs
Pip4p2
Mmp16
Faxc
Coq3
Rngtt
Akirin2
Erp44
Tmeff1
Brinp1
Fmn2
Astn2
Ptbp3
Snx30
Zfp37
Kdm4c
Ptprd
Zdhhc21
Slc44a1
Fktn
Rad23b
Ubap1
Bnc2
Sh3gl2
Mllt3
Usp24
Prkaa2
Dab1
Sgip1
Pde4b
Dnajc6
St3gal3
Elavl4
Rnf11
Nfia
Plaa
Laptm5
Gpx7
Macf1
Ephb2
Csmd2
Wasf2
Sema3a
Eya3
Sesn2
Inpp5b
Cdk14
Pex14
Ski
Gnb1
Kcnip4
D5Ertd615e
Sorcs2
Htt
Pcdh7
Stx18
Ppargc1a
Rfc1
Ube2k
Apbb2
Gabra4
Gabrb1
Fip1l1
Epha5
Fam69a
Prkg2
Shroom3
Sppl3
Mad1l1
Cdk8
Usp12
Pan3
Mtus2
Fam3c
Cux1
Tpk1
Exoc4
Plxna4
Herc6
Ptn
Clcn1
Add2
Prickle2
Frmd4b
Foxp1
Gm20696
Cntn3
Chchd6
Itpr1
Tmcc1
Rad52
Erc1
Etv6
Dusp16
Grin2b
Sspn
Srgap3
Kras
St8sia1
Itpr2
Ccdc91
Atp2b2
Far2
Tmtc1
Dennd5b
Vgll4
Vamp1
D6Wsu163e
Tspan9
Nova2
Uri1
Herc2
Psd3
Fam189a1
Chrna7
Crtc3
Lrrc28
Sipa1l3
Me3
Rab30
Smg1
Xylt1
Pde3b
Pgm2l1
Disp1
Parva
Bcl7c
Dnhd1
Zranb1
Usp9x
Cask
Rbmx2
Enox2
Gpc4
Slc9a9
Fgf13
Aff2
F8
Fundc2
Stard8
Acsl4
Pak3
Cdkl5
Rps6ka3
Mtm1
Gabra3
Pir
Vegfd
Mecp2
Gpm6a
Vegfc
Dlc1
Tnks
Kat6a
Slit2
Tenm3
Wwc2
Klhl2
Ednra
Nr3c2
Sorbs2
Irf2
Nek1
Adcy7
Cdh11
Slc10a7
Mylk3
Tbc1d9
Cdyl2
Cntnap4
Cdh13
Map3k21
Nfatc3
Maml2
Wwp2
Cfdp1
Bmper
Egln1
Trpc6
Pdgfd
Grik4
Barx2
Kirrel3
Cadm1
Dscaml1
Stt3a
Rnf111
Myo1e
Rora
Phip
Thsd4
Ptpn9
Ube2q2
Mlip
Rasgrf1
Csnk1g1
Pias1
Tfdp2
Tgfbr2
Zcwpw2
Mras
Nck1
Smarcc1
Lrrfip2
Arpp21
Pccb
Ryk
Atp2c1
Rbm6
Chsy1
Colgalt2
1700025G04Rik
Kank1
Abtb2
Ccdc88a
Ank2
Abcc4
Pkd1
Ccdc85a
5730522E02Rik
Foxj3
Mycbp2
Trim33
Gas7
Phldb2
Mgll
Ttc28
Eefsec
Scaf11
Ptprm
Rpgrip1l
Lpp
Arhgap44
Ctdspl2
Cacul1
Snap91
Otud7a
Znrf1
Adgrb3
Igf2bp2
Myo5c
Pank1
Pcgf3
Pdpr
AW554918
Vps8
Cep350
Gabrb3
Foxn3
Exoc6b
Asb13
Atp6v1h
B3galt2
Kcnk10
Zdhhc15
Ppp3r1
Cdkl4
Tesk2
Ttc37
Scaper
Galnt17
Zbbx
Lrrc58
Nsf
Atm
Zdhhc14
Setd5
Fhod3
Tmem132d
Iqsec1
Tmem132c
Plcg2
Zbed4
Cbl
Mtmr3
Kcnh5
Diaph2
Edil3
Rsrc1
Zfyve9
Exph5
Slc41a2
Myo5a
Chst11
Ppm1h
Zyg11b
Lrrn1
Fras1
Tmx4
Cnot6l
Dgkh
Mast4
Pcdh11x
Sos2
Grip1
Tet3
Mdga2
Rubcnl
Parm1
Htr2a
Dpp4
Xkr6
Oma1
Dcbld2
Brinp3
Arhgap5
Mitf
Zc3h12c
Tanc1
Scai
Hectd1
Gnptab
Uvrag
Pdzrn3
Hacd2
Shq1
Dennd1a
Rabgap1
Myo1d
Ntng2
Dcaf10
Togaram1
Rsf1
Lrfn5
Melk
Dym
Syt1
Bbs9
Pknox2
Tmtc2
Fmnl2
Dgkb
Mgat5
Prickle1
Gatad2a
Rorb
Slc26a8
Pdzrn4
Kctd1
Armh4
Igfbp7
Pnpla8
Fstl4
Naa30
Slc2a13
Csgalnact1
C530008M17Rik
Gng12
Arhgap26
Elf1
Megf11
March1
Eea1
Eepd1
Etl4
Ccdc148
Ttll7
Kcnk9
Dner
Wdr44
Mbd5
Fam135b
Dpp10
Ssx2ip
Siah1a
Dchs1
Phkb
Gtdc1
Ehmt1
Stox1
Rab8b
Slc39a12
Bcorl1
Anapc10
Ralgapa2
Aff3
Arhgap10
Lrrc20
Pacrg
Fam193a
4932438A13Rik
Stag1
Jade3
Traf3ip3
Slc9a7
Rims2
Htra4
Adam32
Zmat4
Fbxo34
Adgrl3
Kcnmb2
Vps13b
Phc3
Kctd8
Rfx7
Atp8a1
Limch1
Fam222b
Vopp1
Ppm1k
Jmjd1c
Rcor1
Ssh2
Inpp4b
Parp11
Arap2
Mindy4
Cntnap5c
Kmt2c
Rnf144b
Cntln
Tbc1d32
Camk4
Stox2
Spon1
Atg5
P3h2
Fam126b
Pdss2
Glra3
Slc22a23
Smg6
Galnt18
Snx10
Spats2l
Satb2
Plcl1
Sbf2
Gmds
Cdc40
Abhd17c
Otud7b
Jarid2
Cbfa2t2
Efl1
Cep85l
Slc35f1
Herc1
Dgki
Trps1
Mapkap1
Gmeb2
Nudcd1
Ascc3
Ctnnal1
Hace1
Ralgps1
Kif16b
Garnl3
Zfhx3
Kat7
Plcl2
Supt3
Edc3
Ube2l3
Lmtk2
Cpq
Tasp1
St6galnac5
Zzz3
L3mbtl3
Adgrg6
Camk1d
Runx2
Stim2
Rbpj
Adk
Abhd2
Gpatch2
Tbcd
Tgfb2
Megf9
Fndc3b
Cdk5rap2
Igfbp2
March4
Wdr17
Dusp10
Cdh6
Mreg
Heatr5b
Cntnap2
Tmem135
Zdhhc2
Tnrc18
Cntn5
Znfx1
Cyp7b1
Atp8b1
Tusc3
Sgcz
Ccser1
Myo9a
Rcan2
Rbms3
Prex1
Cpeb3
Sdk1
Ncoa7
Usp53
Ldb2
Dock3
Ralyl
Cpeb2
Cplane1
Nhsl1
Mcph1
Rapgef1
Rere
Armh3
Pak7
Plcb4
Dag1
Zfp292
Phtf2
Negr1
Cacna2d1
Gpr26
Hs2st1
Zfp704
Dnm3
Mrps28
Bach2
Cdk6
BC052040
Klhl32
Cdh18
Rc3h1
Zbtb38
Sgms1
Cdh12
Blvrb
Lrfn2
Ambra1
Zfp609
Adam22
Wdr7
Rundc3b
Abcb1a
1110051M20Rik
Erc2
Ppip5k2
Ppp1r14c
Rad54l2
Slco4c1
Dnajc16
Kcna2
Erg
Lat2
Spen
Cept1
Cop1
Hlcs
Reps2
Ino80d
Wdr25
Kcnd3
Sh3kbp1
Npnt
Cmtm8
Nrg3
Fam117b
Grid1
Iqsec2
Cyyr1
Ripk2
Clvs1
Phf8
Dmxl2
Tox
Cdk13
Gtf3c3
Sntb2
Ankrd42
Myzap
Pik3r1
Arhgap32
Tardbp
Sox5
Camsap2
Sdk2
Gucy1a2
Klf8
Slc39a11
Btbd7
Trpc5
Myrip
Fam169a
Tcf20
Nol4
Tango6
Znrf3
Arhgef11
Rapgef5
Tlk1
Ncapg2
Arsb
Uggt2
Slc35f2
Zfp451
Kdm5b
Lyn
Grk3
Ptchd4
Ehbp1
Specc1
Ctf1
Arl15
Osbpl6
Gatad2b
Agps
Frmpd3
Mgat3
Zfp532
Mindy2
Zmym4
Reln
Prdm10
Sdhaf3
Asxl1
Nek10
Thsd7b
Ipo11
Oscp1
Garem1
Jph1
Commd10
Bmt2
Nmnat2
Tmem108
Hecw2
Lrrtm3
Greb1l
Edem3
Dpy19l1
Ispd
Ppp2r3a
Upf2
Kcnj6
Filip1l
Zfp536
Sptssb
Rai2
Sorcs1
Zc2hc1a
Fbxl7
Tox3
Klhl15
Wdfy3
Fam19a2
2900011O08Rik
Foxo1
Nxpe4
Osbpl1a
Ubr3
Dock5
Rin3
Lncpint
Zfand3
Tlr7
Cnrip1
Csrnp3
Kcnj10
Setd2
Syt16
Ubtd2
Napepld
E130304I02Rik
Tmem232
Prkce
Rnf216
Lingo2
Magi1
Slc25a26
Dmd
Lrrc3b
Asxl3
Med26
Rtn4rl1
Lhfpl2
Zfp423
Gprin3
Mettl24
St7l
Frrs1l
Chrm2
Pid1
Wdr89
Basp1
Ifitm10
Cradd
Ifit2
Gpr158
Lrrc8d
9930021J03Rik
Chrm3
Nxph1
Stxbp6
Ccbe1
Ppm1e
Nexmif
Ar
Arsj
Mapk10
Fat4
Atxn1
Tmem164
Zfp654
Rab2a
Gap43
Zbtb44
Flrt2
Gphn
Dlgap2
Rnf152
Ust
Ubiad1
Rnf150
Hs3st3a1
Diras2
Tnrc6b
Tshz2
Trappc9
Prrg1
Tmem196
Ldlrad3
Tenm4
Crebrf
Bcl11b
Dip2c
Rbm33
Lhfp
Coa7
Socs4
Gli2
Zfp407
Nrip1
Ccdc6
Lurap1l
Foxo3
Dcun1d3
Dact2
Efna5
Prex2
Rapgef4
Gpr137c
Dcaf5
Ntf3
Fam110b
Plcxd3
Frmpd4
Lrp1b
Tenm2
4933408B17Rik
Tmem241
Tmem200a
Grm5
Urgcp
Nckap5
Arhgap15
Sertad2
Rlf
Grem2
Agmo
Kcnk12
Lgr4
Dscam
Rictor
Il31ra
Fam171a1
Adra1b
Kcnb1
Lrrc4c
Zfp831
Trhde
Arhgap42
Htr1f
Ecpas
Cdh20
Zfp438
Zfp169
Prkca
Creg2
Mb21d2
Mblac2
Plcb1
Msrb3
Pcdh19
Cacna1c
Gfod1
Plekhm3
Kctd16
Wdfy4
Rap2a
AU021092
Arf3
Tbc1d22a
Sox6
Rspo2
Xkr4
Igfn1
Btla
Klf13
Pard3b
Dock8
Sema5b
Babam2
Acvr2a
Cdc42se2
Tbc1d30
Ankrd44
Il1rapl1
Bmpr1b
Epha3
Nav2
Robo2
Pbx1
Magi3
St6galnac3
Adarb2
Gan
Dlg2
Lrrtm4
Pcdh15
BC004004
Zfp608
Kcnt2
Map1b
Atad2b
Prkg1
Ctif
Glis3
Hrh1
Creb5
Sv2b
Fank1
Ptprt
Trmt1l
Ddx10
Dis3l2
Adamts18
Hunk
Hs6st3
Tcf4
Tanc2
Sh3pxd2a
Dennd4a
Nebl
4732471J01Rik
Chd8
Chchd3
Ubxn7
Exoc6
Ppfia2
Nanp
Lifr
Taf4b
Cadps
Vsnl1
Lclat1
Slc8a1
Adam10
Lrrc8c
Phactr1
Msra
Usp46
Nsd3
Atrnl1
Fam19a5
Wbscr25
Nyap2
Agap1
Cntn1
Ep300
Gabrg3
Smyd3
Gm15155
Arntl
Ankrd17
Kcmf1
Ntrk2
Tmem245
Tead1
Fut9
Nell1
Pcdh9
Epm2a
Epha6
Unc80
Rras2
Nkain3
Tcf7l1
Fto
St3gal5
Car10
Spock1
Kcnq3
Dennd1b
Actr3b
Slit3
Med12l
Adgrf5
Rab31
Rlim
Ptprn2
Fry
Chd9
Grm7
Immp2l
Skap1
Ebf1
Aak1
Mettl15
Arhgap24
Bcl2
Uxs1
Nsd2
Rit2
Spop
Ece1
Gnai1
A830018L16Rik
Cacnb2
2011-09-01
Palld
Eml1
Chsy3
Arhgap35
Kcnh1
Tspan7
Ube2e2
Phf21a
Dock1
Znrf2
Gpc6
Anks1b
Samd12
Memo1
Zfp958
Rnf169
Vwa8
Grin2a
Frem1
Ntrk3
Pde1a
Fam19a1
Il1rapl2
Cdyl
Eda
Bcas3
Arhgef12
Syn3
Kcnh7
Kcng2
Unc5c
Ntm
Chpt1
Zfp462
Caln1
Pantr1
Irak2
Samd5
0610040J01Rik
Dcc
Tnfrsf19
Fam78b
Fhit
Kcnd2
Acyp2
Csmd1
Tdrd5
Galnt13
Mkx
Lsamp
Prcp
Prpf40a
Maml3
Fnip2
Exoc5
Agbl4
Hipk2
Cep128
Dpp6
Ksr2
Pclo
Akap6
Ext1
Kalrn
Armt1
Myt1l
Qk
Cttnbp2nl
Btbd9
Erbb4
Rapgef2
Opcml
Syt9
Srpk2
Nrg1
Ica1
Ctnna2
Kif1b
Kcnma1
Tmem117
Luzp2
Stk24
Sorcs3
Lrmda
Sema3e
Jazf1
Egfem1
Unc5d
Brwd3
Rnf217
Ap3s2
Lin28b
Slc24a3
Nlgn1
Nr6a1
Vrk2
Cnnm2
Cadm2
Fam172a
Cntn4
Clasp1
Nrxn3
Akap13
Msl2
Zbtb16
Vkorc1l1
Hmcn1
Cntnap5b
Lgi1
Bmpr2
Lrch1
Mei1
Zfp120
A230006K03Rik
Col8a1
Macrod2
D430041D05Rik
Uty
Rap1a
Syt11
Slc7a14
Pde7a
Dusp22
Nkain2
Zfp975
Arid1b
Msi2
Ahnak
Mfhas1
Fam217b
Tmem132b
Rasal2
Vmn2r84
Lrrc8b
Cntnap5a
Fryl
Bicra
Zfp804a
Zfp827
2210408I21Rik
Slc25a16
Lsmem1
Map3k5
Grid2
Rnls
Rtl4
Zhx2
6820431F20Rik
Mcc
Klf12
Phf20l1
Myo18b
Rybp
Uprt
5031425E22Rik
Marc2
Dok6
Ppp1r12b
Csnk1g3
Prr16
Rab18
Nbeal1
Lmbrd1
4632427E13Rik
Zfp976
Peak1
Pate2
Fat3
Syndig1
Ube2n
Hspa12b
Ano3
Prdm11
Heg1
Cerkl
Wipf1
Scn2a
Fign
Rc3h2
Zfp652
Ighm
Ddi2
Zfp995
Hs3st4
Fam174b
Chd2
Gm14406
D130040H23Rik
C7
Fam155a
Rab7
Nhsl2
Zfx
Gm15723
Gm12371
Gm15958
Gm15397
Gm16083
A730017L22Rik
Gm7854
Lin52
Gm14634
Gm15942
A330040F15Rik
A730081D07Rik
Far2os2
E130102H24Rik
E230016M11Rik
2610035D17Rik
Gm13629
2210408F21Rik
A330041J22Rik
Gm13561
Gm16118
Rasgef1b
Nwd2
1110002E22Rik
Gm15939
Ttbk2
Mir99ahg
Gm765
Smim13
Vmn2r87
Akain1
Siah3
Kcnb2
Gm3294
Zfp804b
Vmn2r86
Gm20387
Gm20732
Gm9866
A830019P07Rik
Syne1
Cmtm4
Gm47283
Galntl6
Zfp850
A930029G22Rik
Gm26871
Gm26618
D930016D06Rik
Gm26652
4930488L21Rik
Dleu2
1110019D14Rik
Gm26561
Gpr137b-ps
9530059O14Rik
6030442K20Rik
4732463B04Rik
Gm4258
Gm29514
Gm553
2600014E21Rik
Gm29292
Snhg14
Gm28928
Gm26728
1700123O21Rik
Gm29282
Naaladl2
4921539H07Rik
Gm40190
Lhfpl3
Gm42902
Gm30382
Gm42906
Gm45901
Gm44643
B230209E15Rik
Gm44698
Gm19410
A230057D06Rik
6330411D24Rik
Gm45846
Gm5086
Gm39185
Gm45708
Gm31374
Gm36251
Gm32926
9230112J17Rik
Gm10635
AC159282.1
Gm47415
Gm35161
B230303A05Rik
9630002D21Rik
Gm48099
Gm47202
Gm34471
AC124561.1
Gm49164
4930445E18Rik
Gm31282
AC129186.1
AC129328.1
AC165953.2
AC174800.1

## Sheet: Yellow module
Yellow module genes	Yellow Hub genes
Tbx2	Snrnp70
Tfe3	Ptov1
Brat1	Utp11
Tbrg4	Hnrnpl
Lck	Ddx39b
Zfp385a	Sox8
Chmp1a	Tbkbp1
Tubgcp3	Atp5d
Polr3d	Ipo4
Kcnn3	Ilf3
Zfp512b	Rbm3
Tpd52l2	Exocs10
Nsun5	Ptms
Top1mt	Begain
Kctd10	Psd
Poldip2	Dbn1
Col6a1	Car11
Sema6b	Dazap1
Ckb	Gga1
Mrpl10	Slc39a3
Gtf2h4	Cbarp
Klhl10	Eno2
Brpf1	Amdhd2
Akt1	Lemd2
Zdhhc4	Pheta1
Fam50a	Tmem201
Bbc3	Rbck1
Slc39a13	Alg3
Sf3a1	Zfyve21
Paxip1	Bcan
Ipo4
Nr2f6
Use1
Puf60
Uck1
Akap8l
Gtf2f1
Clpp
Alkbh7
Prkra
Kdelr1
Flii
Qtrt1
Timm44
Clptm1
Hmgn2
Fam32a
Efna2
Atp5d
Mpnd
Car11
Keap1
Rabac1
Timm50
Pex19
Impdh1
Klc4
Gcdh
Nob1
Ruvbl2
Eno2
Emg1
Atp6v1f
Tmed4
Ralb
Ndrg2
Stxbp2
Slbp
Mtfp1
Eif2b2
Dgkq
Ap1s1
Bcan
Apba3
Pias4
Sgta
Syt5
Hnrnpa2b1
Man2b1
Zfp287
Agrp
Rfx5
Metap1
Napa
Eps8l1
Ccdc159
Osgep
Nsmf
Cyba
Rundc3a
Slc4a3
Abhd1
Aplp1
Cdk4
Mettl1
Tspan31
Sod2
Hap1
Abhd16a
Lsm2
M6pr
Fance
Dus3l
Rad51c
Khsrp
Crlf1
Emc10
Phax
Rps18
Hdac5
Dynll1
Rsph14
Trpm2
Srp14
Kcnd1
Sdhb
Rps25
Aldh3a2
Nprl2
Rdm1
Akt1s1
Tbrg1
Ndufs2
Sh3bp5l
Ehmt2
Tmem259
Cox6c
Tex261
Surf4
Fbxw5
Tsr3
Unkl
Hnrnpl
Dennd6b
Atf6b
Hspa8
Cers2
Med28
Gnrh1
Sqstm1
Lta4h
H2afy
Il17rb
Fnta
Atp5e
Gtf3a
Ift27
Matn4
Rbpjl
Nbr1
Cyth1
Cntnap1
Exosc10
Acot8
Traf4
Rpl19
Slc35c2
Tha1
Etv4
Ctsa
Mlx
Retreg3
Ift52
Cyth4
Rrp7a
Baiap2l2
Mafk
Chd3
Cenpv
Elp5
Gabarap
Acadvl
Pnpo
Copz2
Ndel1
Mpdu1
Fxr2
Mrpl45
Irf1
Natd1
Slc25a22
Ppp1r12c
Map1s
Fkbp8
Ddx39b
Xab2
Cdc37
Ubxn6
Slc35e1
Hdac2
Nmbr
Slc17a8
Hnrnph3
Vsir
Pcsk4
Mum1
Tcf3
Yeats4
Rab36
Mknk2
Hmg20b
Fzr1
Ncln
Pofut2
Hint1
1810043G02Rik
Cdc34
Hnrnpab
Phykpl
Zfp354a
Hus1
Tcn2
Limk2
Trim11
Mtif2
Cfap36
Dbnl
Rnf187
Elac2
Amz2
Mettl2
Nle1
Tmem132e
Psmd12
Gga3
Cluh
Fbf1
Acox1
Cygb
Pld2
Timm22
Rph3al
Nr1d1
Vamp2
Tmem107
Ubtf
Ccdc43
Dcakd
Gstz1
Lrrc9
Glrx5
Rdh12
Pacs2
Cdca7l
Ccdc88c
Coq6
Abcd4
Cyp46a1
Evl
Slc25a29
Zfyve21
Atp5mpl
Tmem14c
Habp4
Ctsl
Ddx41
Catsper3
Serf1
BC067074
Ppif
Nisch
Eef1akmt1
Med4
Lrp10
Slc22a17
Jph4
Carmil3
Cpne6
Adsl
Dnal4
Samm50
Ndufa6
Twf1
Hes1
Zfp263
Eef2kmt
Adck5
Cyc1
Hsf1
Gpaa1
Scrib
Tsta3
Ly6h
Tnk2
Pdia5
Slc11a2
Tarbp2
Gtf2ird1
Fhl1
Rfc2
Prmt5
Wrb
Gps2
Bsg
Frs3
Ache
Ogfod2
Slc29a1
Rsph9
Rrp36
Cnpy3
Taf8
Foxp4
Ppil1
Mtch1
Ccdc167
Cebpz
Washc2
Cacna1h
Sox8
Mrpl28
Phf1
Cuta
Uqcc2
Taf11
Zfp523
Cox7a2l
Dync2li1
Zfp397
Kifc5b
Wdr46
Vps52
Ring1
Brd2
Cdc23
Bag6
Rmc1
Gnl1
Hdac3
Nars
Tmem138
Tmem216
Prpf19
Syvn1
Ighmbp2
Sf3b2
Cnih2
Pcx
Peli3
Fibp
Kat5
Ltbp3
Scyl1
Arl2
Anapc11
Myadml2
Aspscr1
Cenpx
Lrrc45
Maged1
Fasn
Gps1
Rfng
Hps1
Kcnip2
Ldb1
Mfsd13a
Hexa
Cd63
Rps26
Aatk
Ttc4
Agap2
Caly
Zfp511
Rplp2
Cant1
Gaa
Myo3a
Mcrip2
Hadha
Iscu
Pdgfa
Myo5b
Cops5
Tmem70
Hspd1
Nif3l1
Speg
Obsl1
4933407L21Rik
Ptma
Ecel1
Capn10
Mterf4
Pask
Bok
Gpr37l1
Usf1
Vim
Ddx31
St6galnac6
Fibcd1
Tor1b
Ntmt1
Miga2
Sh3glb2
Traf1
Ndufa8
Gpsm1
Dpp7
Dph7
Emc4
Lin7c
Pax6
Tspan18
Pex16
Patl2
Hypk
Adal
Ndufaf1
Ivd
Nkx2-2
Rbck1
Rae1
Psma7
Mrgbp
Ahcy
Eif6
Samhd1
Rpn2
Dhx35
Zfp639
Actl6a
Exosc8
Jtb
4933434E20Rik
Chrnb2
Ndst4
Thbs3
Scamp3
Lamtor2
Naxe
Acp6
Celf3
Polr1e
Exosc3
Trmo
Alad
Smu1
Aptx
Nol6
Pigo
Clta
Rps6
Pum1
Tmem269
Ndufs5
Gale
Ptch2
Mutyh
Akr1a1
Ddost
Kif17
Zcchc17
Ak2
Ncdn
Gpn2
Tmem222
Mrps15
Yrdc
Utp11
Arhgef19
Rpl22
Smarcd3
Zbtb48
Abcf2
Pgd
Park7
Abcb8
Tomm7
Dffb
Wrap73
Pex10
Rer1
Morn1
Cdk11b
Mrpl20
Nrbp1
Agbl5
Tfip11
Srrd
Gtf2h3
Eif2b1
Ppef2
Naaa
Stx2
Ran
Psph
Dhx37
Srsf9
Acads
Mmab
Radil
Wipi2
Actb
Rpl6
Erp29
Cul1
Epo
Actl6b
Gigyf1
Mepce
Fam131b
Pradc1
Mlf2
Ptms
Bhlhe41
Creld1
Tamm41
Efcab12
Fkbp4
Mzf1
Ercc2
Rtn2
Vasp
Pglyrp1
Zfp939
Zfp108
Furin
Idh2
Nr2f2
Psmd8
Nfkbib
Mfge8
Mrps11
Nfatc2ip
Syt3
Myh14
Spns1
BC017158
Rnf40
Prr14
Nucb1
Bag3
Crym
Uros
Knop1
Usp11
Gripap1
Pim2
Hdac6
Wdr13
Rbm3
Zmym3
Flna
L1cam
Lamp1
Gas6
Dctd
Tti2
Rfx1
Ist1
Amfr
Slc12a3
Coq9
Polr2c
Drc7
Katnb1
Babam1
Mphosph6
Mau2
Dctn1
Adat1
Dbndd1
Thy1
Rpusd4
2310030G06Rik
Dixdc1
C2cd2l
Dpagt1
Abcg4
Ilf3
Polr2m
Dnaja4
Man2c1
Neil1
Fam219b
Mpi
Hcn4
Snx1
Nradd
Scn5a
Wdr48
Cish
Hemk1
Klhdc8b
Flcn
Fam189b
Srxn1
Pwp2
Abcc10
Camkv
Pebp1
Gmppa
Ankrd54
Pfkm
Entpd6
Nol12
Slc7a6os
Gga1
Szt2
Shf
Kctd17
Atp6v0b
Ppip5k1
Spata2l
Caskin1
Smyd5
Ccar2
BC034090
Egr3
Rbm4b
Alg3
Gm28042
Usp36
Chmp2a
Ndufb7
Pqlc1
Rpap1
Ccdc174
Kctd7
Tspoap1
R3hcc1
Hdac11
Thoc5
Dnajc17
Wbp2
4930556J24Rik
Pik3ip1
Mtrr
Dbn1
Prr7
G6pc3
Ano8
Sidt2
Eef2
Map2k2
Fam167a
Eif2s3x
Sppl2b
Lsm7
Kcnh4
Brsk1
Haus8
Mbd3
Plk5
Tsen34
Trmt10b
Cbarp
Sbno2
Ndufa3
Wdr18
Palm
Rnf126
Zfp57
Rpp25l
Snapc4
Znrd1
Srp72
Slc18a1
Slc38a7
Atp13a2
Clcn7
Tubb4b
Amdhd2
Mrpl41
Syde2
Arhgap33
Nfkbid
Trim17
Cnpy4
Tspan15
Dcaf15
Psd
Mxd4
Map4k1
Nudt22
Letmd1
Letm2
Acp7
Arhgef4
Rps16
Tob1
Inf2
Esyt3
Eef1a1
Rpl10a
Ctnna1
Fbxw17
Scarb1
Card19
Hpf1
Atp6v0a2
Phf2
Nod1
Fkbp14
Trappc11
5033430I15Rik
Arl5c
Fbxo25
Rbm8a
Usp5
Ptov1
Tbkbp1
Tbc1d17
Ciart
Reep2
Pold1
Rnh1
Rtel1
Josd2
Abcf1
Sde2
Vars2
A230050P20Rik
Man2a2
Adrm1
Foxred1
Mtg2
Lsm14b
Zdhhc1
Srrm2
E130309D02Rik
Npepl1
Pcsk1n
Mettl22
Asb6
Ubald1
Coro7
Rxrb
Dusp26
Icmt
Wdr34
Thap3
Olig2
Zfp335
Stat2
Pnrc1
Rgl3
Ccdc114
Btbd16
Cchcr1
Dtx3
Tsfm
Pogk
Dok4
Ap1g2
Eif4h
Cmtm5
Catsperd
Erf
Crocc
Begain
Slc16a11
Arhgef1
Rcc2
Pde9a
Zfp598
Tmco4
Lonp1
Rpusd1
Rap1gap
Rgl2
Mettl18
BC055324
Meis3
Cacna2d4
Selenow
Gcn1l1
Cox6a1
Ankrd13a
Agrn
Mvk
Abhd14b
Rassf4
Armc5
Abhd14a
Tsen2
Cd2bp2
Gtpbp1
Sin3a
Ube2q1
Pbxip1
Pla2g6
Flad1
Shcbp1l
Pigv
Tmem130
Casc1
Mdga1
Diras1
Vwce
Ccdc84
Cep164
Rell2
Als2cl
Pheta1
Alkbh2
Tmem201
Ccnjl
Hjurp
Lemd2
Ankrd50
Zfp444
Lrfn4
Rpl18a
Nyap1
Sh2d5
Wdr81
Trrap
C1ql1
Npas4
Mrps12
Eif4g1
Polr2k
Slc25a23
Asphd1
Hnrnpa1
Mrps7
Slc39a3
Wdr27
Samd14
Neurl4
Gm973
Rexo1
AI837181
Atg16l2
Phf13
Pygo2
Bri3
Isg20l2
Nat8l
Gpr85
Slitrk3
Tob2
Mex3d
Zfp689
Tada3
Yjefn3
Armcx3
Ogfr
Zfp646
Fam161a
Vcpkmt
Ccdc137
Amz1
Snip1
Carmil2
Kif7
Zscan29
Ubald2
Slc29a4
Cdr2l
Adgb
Gatd1
Camk2n2
Rpusd3
Rnf7
Zfp24
Irf2bp2
Rps19bp1
Pusl1
Xrcc1
Prdm9
Pfdn4
Rgs14
Gnpda1
Slc39a1
Tmem106c
Nrros
B4galt3
Asna1
2700081O15Rik
Lins1
Myh7
AI854703
Ebf4
Eif3k
Tmem39b
Tdrd9
Tmem179
Tceal5
A930004D18Rik
1810037I17Rik
Fra10ac1
Cpsf3
Cklf
Atpif1
Dedd2
Atad3aos
Zfp869
Set
Atp5s
Cdca7
Ppp4r1l-ps
Snx32
Pgpep1
Cars2
Gm16294
Fkbp2
Nbeal2
Nat8f1
Homez
Gsk3a
Dmac2
Rpl38
Mrpl18
Fam173a
Bloc1s2
Gapdh
Camk2b
Usf2
Rnf207
Egln2
Kcnt1
Rex1bd
Nap1l4
Ddn
Zc3h4
Wdr83os
Fxn
Uqcr10
Calcrl
Eif4a1
Kmt5c
Atxn7l3
Prmt7
Gemin2
Cend1
Armh1
Atp8b2
Rrp1
Mcrip1
Naca
Fiz1
Snrpa
Zic2
Wdr61
Tmem91
Iah1
Cnih4
Lhfpl5
Otof
Actg1
2010204K13Rik
1110038F14Rik
Scoc
Bcl9l
Tmed5
Cyp26b1
Snrnp70
C230062I16Rik
Chadl
Dpp3
Siva1
Med18
Cdc26
Ttc32
Slc22a27
Romo1
1500009C09Rik
Ddrgk1
Aup1
Aard
Zfyve19
Efcab1
Cry2
Sf3b4
Cgn
Ssb
Msto1
Urm1
Dazap1
Tmem100
Fam196b
Fcho1
Ssbp4
Sars2
Safb
Yipf3
Usmg5
Eef1g
Tut1
Mta2
Eml3
Bscl2
Polr2g
Ptrh2
Zfp783
Acot1
Gprasp2
9130019P16Rik
Lrrc61
Nudt11
Lst1
Cyp4f15
Cops9
Hspe1
Klhl21
Zfp94
Zfp109
S100a16
Serf2
Sptbn5
2810410L24Rik
Commd6
Gpx4
AI593442
Cfap74
Dcdc2b
Smarcd2
Gm10964
Tm2d3
BC024978
Mef2b
Rpl39
Gm3448
Brms1
Gm15264
Pisd-ps1
Ctsf
Gm14321
9430091E24Rik
Gm5577
Gm15492
Gm10785
E130006D01Rik
Gm11732
Firre
C230038L03Rik
Gm13563
Atcayos
Mccc1os
9330198N18Rik
Gm11638
Gm14204
Gm16758
Gm15751
Gm13562
Gm16365
Rsf1os2
A230103J11Rik
Lbhd2
Lrp8os3
BC065397
2900089D17Rik
Gm15938
Gm13427
Gm16537
Snrpe
Gm20458
Gm17606
Tma7
Dynlt1a
Slc6a16
Gm21954
Gm21987
D830030K20Rik
Gm16845
Gm26786
Gm26779
C230088H06Rik
Gm26745
Gm26549
Gm10516
A230087F16Rik
Gm16861
Gm26697
Gm26826
Gm16973
Gm26533
Gm16596
Gm26777
Gm29536
Gm2087
Gm17916
2310047D07Rik
Gm10640
Gm29247
Gm29480
Gm37245
Sox2ot
Gm42890
Gm36447
N4bp2os
Gm20083
4933432K03Rik
Gm44618
Gm32061
Gm35339
Prmt1
Gm42417
4930483O08Rik
Gm20219
Gm48784
AC061963.1
Gm48249
Gm35721
Gm48623
Gm49383
Gm48551
Snhg10
Gm49321
Gm35110
Gm10791
CT010583.1
Gm49486
Gm41396
AC126280.1
AC154473.1
AC144408.3
