# Supplementary material for: Cytoplasmic FUS triggers early behavioral alterations linked to cortical neuronal hyperactivity and inhibitory synaptic defects
Source: Nat Commun. 2021 May 21;12:3028. doi: 10.1038/s41467-021-23187-9 (PMC8140148; doi:10.1038/s41467-021-23187-9)
Supplement: Supplementary file 5 — Supplementary Data 2 [file 41467_2021_23187_MOESM5_ESM.xlsx]

## Sheet: Feuil1
Oligonucleotides for genotying
Gene	Forward	Reverse
Fus	GAT-TTG-AAG-TGG-GTA-GAT-AGT-GCA-GG	CCT-TTC-CAC-ACT-TTA-GTT-TAG-TCA-CAG
Oligonucleotides for RT-qPCR
Gene	Forward	Reverse
Pol2	GCT-GGG-AGA-CAT-AGC-ACC-A	TTA-CTC-CCC-TGC-ATG-GTC-TC
Tbp	CCA-ATG-ACT-CCT-ATG-ACC-CCT-A	CAG-CCA-AGA-TTC-ACG-GTA-GAT
Actin	CCA-CCA-GTT-CGC-CAT-GGA-T	GGC-TTT-GCA-CAT-GCC-GGA-G
Fus	TTA-TGG-ACA-GAC-CCA-AAA-ACA-CA	TGC-TGC-CCA-TAA-GAA-GAT-TG
Malat	TAA-TGT-AGG-ACA-GCG-GAG-CC	GTA-GGG-TAG-TCC-CCA-CTG-CT
Nrxn1	ATG-ACA-TCC-TTG-TGG-CCT-CG	TAC-TCT-GGT-GGG-GTT-GGC-TA
Gabra1	CCT-CCC-GAA-GGT-GGC-TTA-TG	CAT-CCC-ACG-CAT-ACC-CTC-TC
Gabrb1	TCT-TTT-CCC-GTG-ATG-GTT-GCT	TCG-GTC-CAC-TGT-CTC-TTT-CAC
Grid2	ACG-ACA-GCC-CCC-ATA-AAC-AG	GTG-GTG-GTG-GTG-ATG-TGA-GT
Ctnnd2	GAG-CCC-AGG-CTT-AAA-CAC-CT	TTG-ACG-GAG-GCA-AGG-ATA-GC
