# Supplementary material for: Cytoplasmic FUS triggers early behavioral alterations linked to cortical neuronal hyperactivity and inhibitory synaptic defects
Source: Nat Commun. 2021 May 21;12:3028. doi: 10.1038/s41467-021-23187-9 (PMC8140148; doi:10.1038/s41467-021-23187-9)
Supplement: Supplementary file 6 — Supplementary Software [file 41467_2021_23187_MOESM6_ESM.zip]

Archive with 14 entries (11 files):
- Scekic-Zahirovic_source_code_MRI/
- Scekic-Zahirovic_source_code_MRI/threshold Cortex Cortical subplate Striatum as a whole.txt
- __MACOSX/
- __MACOSX/Scekic-Zahirovic_source_code_MRI/
- __MACOSX/Scekic-Zahirovic_source_code_MRI/._threshold Cortex Cortical subplate Striatum as a whole.txt
- Scekic-Zahirovic_source_code_MRI/threshold entire HP.txt
- __MACOSX/Scekic-Zahirovic_source_code_MRI/._threshold entire HP.txt
- Scekic-Zahirovic_source_code_MRI/draw ICV V3 AQ V4.txt
- __MACOSX/Scekic-Zahirovic_source_code_MRI/._draw ICV V3 AQ V4.txt
- Scekic-Zahirovic_source_code_MRI/reslice and warp to register.txt
- __MACOSX/Scekic-Zahirovic_source_code_MRI/._reslice and warp to register.txt
- Scekic-Zahirovic_source_code_MRI/threshold LV.txt
- __MACOSX/Scekic-Zahirovic_source_code_MRI/._threshold LV.txt
- __MACOSX/._Scekic-Zahirovic_source_code_MRI
