# Supplementary material for: Cytoplasmic FUS triggers early behavioral alterations linked to cortical neuronal hyperactivity and inhibitory synaptic defects
Source: Nat Commun. 2021 May 21;12:3028. doi: 10.1038/s41467-021-23187-9 (PMC8140148; doi:10.1038/s41467-021-23187-9)
Supplement: Supplementary file 6 — Supplementary Software [file 41467_2021_23187_MOESM6_ESM.zip › Scekic-Zahirovic_source_code_MRI/threshold Cortex Cortical subplate Striatum as a whole.txt]

/*

This is the second macro to run. This one automatically thresholds areas in the resliced + warped + scaled plates according to the color code of the Allen Brain Atlas
A mask is therefore created, optimized (upon warping the RGB plate image could lose resolution, which affectes a proper thresholding and therefore area measurement) and its scaled area is measured


Notes:
	INPUTs: folder with warped plates only
			folder with MRI cross-sections only. Delete the images that were not analysed!
	OUTPUT: of choice (e.g., "Analysis results" from the previous macro). Here, the folder "white_areas" is generated: it contains as many subfolders as the areas of interest, to double check how areas are thresholded

NB: This macro worked with a Fiji version preceding updates made in August 2020 as mentioned here https://forum.image.sc/t/fiji-update-august-2020/41137


Stefano Antonucci
8.12.2020

*/


// explanatory message: delete MRI images that are were analysed

waitForUser("Before you proceed you need to delete the MRI images you have not analysed\ni.e. images without brain (beginning or end of the image list)\n \nPress Esc if it has not been done yet");

// set inputs and output folders
	
platedir = getDirectory("Choose the directory with WARPED PLATES"); 
platelist = getFileList(platedir);
MRIdir = getDirectory("Choose the directory with MRI IMAGES");
MRIlist = getFileList(MRIdir);
output = getDirectory("Choose a proper OUTPUT directory");
splitOutput = output + "\\white_areas\\";
if (!File.exists(splitOutput)) {
	File.makeDirectory(splitOutput);
}
run("Set Measurements...", "area mean min centroid perimeter shape feret's display redirect=None decimal=3");		// not all these parameters are needed, but areas are (grayscale values can be informative as well)


// DEFINE THRESHOLD FUNCTIONS:

/*
 define the threhsold_macro() function: it will be used to split the RGB warped plate into grayscale images corresponding to R, G and B values
 an area will be defined in each of the 3 images and the Image Calculator determines their intersection, correspnds to the pixels having the R, G, B values of interest
 */

function threshold_macro() {
		// THRESHOLD MACRO
		// Color Thresholder 2.0.0-rc-69/1.52p
		// Autogenerated macro, single images only!
		min=newArray(3);
		max=newArray(3);
		filter=newArray(3);
		a=getTitle();
		run("RGB Stack");
		run("Convert Stack to Images");
		selectWindow("Red");
		rename("0");
		selectWindow("Green");
		rename("1");
		selectWindow("Blue");
		rename("2");
		min[0]=minRed;
		max[0]=maxRed;
		filter[0]="pass";
		min[1]=minGreen;
		max[1]=maxGreen;
		filter[1]="pass";
		min[2]=minBlue;
		max[2]=maxBlue;
		filter[2]="pass";
		for (i=0;i<3;i++){
			selectWindow(""+i);
			setThreshold(min[i], max[i]);
			run("Convert to Mask");
			if (filter[i]=="stop")  run("Invert");
		}
		imageCalculator("AND create", "0","1");
		imageCalculator("AND create", "Result of 0","2");
		for (i=0;i<3;i++){
			selectWindow(""+i);
			close();
		}
		selectWindow("Result of 0");
		close();
		selectWindow("Result of Result of 0");
		rename(a);
}


/*
 define threshold_areas(brain_region, minRed, maxRed, minGreen, maxGreen, minBlue, maxBlue) function to threshold, select and measure specific areas
 Area and Mean grayscale value measurements are done on a copy of the correctly scaled MRI image
*/

function threshold_areas(brain_region, minRed, maxRed, minGreen, maxGreen, minBlue, maxBlue) {
	selectImage(original_MRI);
	run("Duplicate...", " ");
	rename(""+brain_region+"_image "+serial_number+"");
	selectWindow("Dynamic Reslice of new-1_Dynamic Reslice of new-1_xfm_0");
	run("Duplicate...", "temp");
	threshold_duplicate = getImageID();
	thresh_dup = getTitle();

	threshold_macro();
		// median filtering for specific cortical areas to improve mask - there may be loss of resolution upon warping
	if (("+brain_region+"=="ACA")|("+brain_region+"=="AI")|("+brain_region+"=="AUD")|("+brain_region+"=="ECT")|("+brain_region+"=="ENT")|("+brain_region+"=="FRP")|("+brain_region+"=="GU")|("+brain_region+"=="ILA")|("+brain_region+"=="ORB")|("+brain_region+"=="OT")|("+brain_region+"=="PAA")|("+brain_region+"=="AI")|("+brain_region+"=="PERI")|("+brain_region+"=="PIR")|("+brain_region+"=="PL")|("+brain_region+"=="PTLp")|("+brain_region+"=="RSP")|("+brain_region+"=="SS")|("+brain_region+"=="TEa")|("+brain_region+"=="TR")|("+brain_region+"=="TT")|("+brain_region+"=="VIS")|("+brain_region+"=="VISC")) {
		run("Median...", "radius=1");
	}
	run("Convert to Mask");
	run("Create Selection");
	selectWindow(""+brain_region+"_image "+serial_number+"");
	run("Restore Selection");
	run("Measure");
	selectWindow(""+brain_region+"_image "+serial_number+"");
	close();
	selectWindow(thresh_dup);
	run("Select None");

	/*		
		INTERNAL QUALITY CONTROL
	 if a brain region is not in the plate, the whole plate will be white and run("Measure") will give the area of the whole image. Any time this happens, the measurement is removed from the Results window
	*/
			
	if ((getResult("Area")==area_max_img)|(getResult("Area")==(9*pixel_width*pixel_height))) {
		selectWindow("Results");
		Table.deleteRows(nResults-1, nResults-1);
	} else {
			// save warped plate with thresholded area of interest in a folder with the name of the brain region
		imageCalculator("OR create", "Dynamic Reslice of new-1_Dynamic Reslice of new-1_xfm_0", thresh_dup);
		splitOutput_two = splitOutput + "\\"+brain_region+"\\";
		if (!File.exists(splitOutput_two)) {
			File.makeDirectory(splitOutput_two);
		}
		saveAs("Tiff", ""+splitOutput_two+"_MRI"+serial_number+".tif");
		close();					
	}
	close();		// close() thresh_dup
	selectWindow("Dynamic Reslice of new-1_Dynamic Reslice of new-1_xfm_0");
}


	// open MRI cross section and warped plate (the second would suffice, but measurements are done on the first of the two images to get info on the grayscale value as well)

for (f=0; f<platelist.length; f++) {
	platepath = platedir+platelist[f];
	if (!endsWith(platepath,"\\")) open(platepath);
	if (nImages>=1) {
		if (endsWith(platepath,"f")) {
			MRIpath = MRIdir+MRIlist[f];
			open(MRIpath);
			run("Enhance Contrast", "saturated=0.35");	// visualization
			original_MRI = getImageID();
				// title MRI image
			titlewithformatMRI = getTitle();
			dot = indexOf(titlewithformatMRI, ".");
			if (dot >= 0) title = substring(titlewithformatMRI, 0, dot);
			if (dot >= 0) serial_number = substring(titlewithformatMRI, 4, dot);
				// store resolution metadata in memory
			getVoxelSize(pixel_width, pixel_height, voxel_depth, unit);		// resolution in mm
			getDimensions(widthMRI, heightMRI, channels, slices, frames);	// resolution in px
			area_max_img = widthMRI*pixel_width*heightMRI*pixel_height;		// total image area in mm; this will be needed to delete area measurements of brain regions that are not present in the brain cross-section under analysis

			selectImage(1);
			rename("Dynamic Reslice of new-1_Dynamic Reslice of new-1_xfm_0");	
				// this rename command is a remnant of the older version, in which warping and thresholding were not separated. In fact, the image to be thresholded was called "Dynamic Reslice of new-1_Dynamic Reslice of new-1_xfm_0"
			


			/*
				THRESHOLD SELECTED AREAS: call "threshold_areas()" for every "brain_region" and the specific R (minRed, maxRed), G (minGreen, maxGreen), B (minBlue, maxBlue) values corresponding to it
			 sometimes intervals of RGB values are needed, sometimes single values.

			 ... it would have been easier to use arrays of structure names, minRed, maxRed, minGreen, maxGreen, minBlue, maxBlue or even better Python dictionaries, but this data format was extracted from an Excel file
			*/
			
			setBatchMode(true);
			threshold_areas("Striatum", 100, 153, 184, 218, 224, 255);
			threshold_areas("FRP",37,38,142,143,68,69);
			threshold_areas("SS",24,28,124,128,96,100);
			threshold_areas("GU",0,1,155,156,116,117);
			threshold_areas("VISC",17,18,172,173,130,131);
			threshold_areas("AUD",1,4,144,147,150,153);
			threshold_areas("VIS",8,12,129,133,136,140);
			threshold_areas("ACA",62,64,164,166,100,102);
			threshold_areas("PL",46,47,167,168,79,80);
			threshold_areas("ILA",88,89,178,179,98,99);
			threshold_areas("ORB",34,36,135,138,91,94);
			threshold_areas("AI",31,33,150,152,100,102);
			threshold_areas("RSP",26,28,164,166,150,152);
			threshold_areas("PTLp",0,2,157,159,170,172);
			threshold_areas("TEa",21,22,175,176,178,179);
			threshold_areas("PERI",14,15,149,150,131,132);
			threshold_areas("ECT",13,14,158,159,144,145);
			threshold_areas("TT",96,98,206,208,157,159);
			threshold_areas("DP",163,164,217,218,163,164);
			threshold_areas("PIR",105,106,202,203,185,186);
				// NLOT will be done afterwards, separately
			threshold_areas("COA",95,97,229,231,181,183);
			threshold_areas("PAA",88,89,217,218,170,171);
			threshold_areas("TR",167,168,235,236,210,211);
			threshold_areas("CLA",138,138,218,218,134,134);
			threshold_areas("EP",160,160,237,238,156,157);
			threshold_areas("LA",144,144,235,235,141,141);
			threshold_areas("BLA",156,157,230,231,155,156);
			threshold_areas("BMA",132,132,233,234,128,129);
			threshold_areas("PA",151,151,236,236,147,147);
			setBatchMode(false);


			// a few areas are measured by thresholding single subregions, merging the single ROIs into one and finally measuring the latter

			
			// NLOT


			selectWindow("Dynamic Reslice of new-1_Dynamic Reslice of new-1_xfm_0");
			run("Duplicate...", " ");
			area_duplicate = getImageID();
			ar_dup = getTitle();
			run("ROI Manager...");

					// define function for subregions (similar but not equal to the previous one)
					// areas are added to the ROI Manager and finally combined to measure one big area

			function threshold_roi(brain_region, minRed, maxRed, minGreen, maxGreen, minBlue, maxBlue) {
				selectWindow("Dynamic Reslice of new-1_Dynamic Reslice of new-1_xfm_0");
				run("Duplicate...", " ");
				threshold_duplicate = getImageID();	
				thresh_dup = getTitle();
				run("Median...", "radius=1");

				threshold_macro();

				run("Convert to Mask");
				run("Fill Holes");
				run("Dilate");
				run("Create Selection");
				run("Measure");
				if ((getResult("Area")==area_max_img)|(getResult("Area")==(9*pixel_width*pixel_height))) {
					selectWindow("Results");
					Table.deleteRows(nResults-1, nResults-1);
					selectWindow(thresh_dup);
					close();
				} else {
					selectWindow("Results");
					Table.deleteRows(nResults-1, nResults-1);			
					roiManager("Add");
					selectWindow(thresh_dup);
					close();
				}
			}
	

				// threshold

			setBatchMode(true);
			threshold_roi("NLOT3",148,148,228,228,199,199);
			threshold_roi("NLOT2",149,149,227,227,200,200);
			threshold_roi("NLOT1",149,149,228,228,199,199);
			setBatchMode(false);


				// merge areas into one

			selectWindow(ar_dup);
			selectImage(original_MRI);
			run("Duplicate...", " ");
			rename("NLOT_image "+serial_number+"");
			selectWindow("ROI Manager");
			sum_array = roiManager("count");
			if (sum_array!=0) {
				if (sum_array==1) {
					roiManager("Select", 0);
				} else {
					array_rois = Array.getSequence(sum_array);
					roiManager("Select", array_rois);
					roiManager("Combine");
					roiManager("Add");
					roiManager("Select", sum_array);
				}
				selectWindow("NLOT_image "+serial_number+"");
				run("Measure");
				temp_area = getResult("Area");
				if (temp_area==area_max_img) {
					selectWindow("Results");
					Table.deleteRows(nResults-1, nResults-1);
				}
				selectWindow("NLOT_image "+serial_number+"");
				close();

					// save one image for the whole ROI
			
				selectWindow(ar_dup);
				if (temp_area!=area_max_img) {
					if (sum_array==1) {
						roiManager("Select", 0);
					} else {
						roiManager("Select", sum_array);
					}
				}
				setForegroundColor(255, 255, 255);
				run("Fill", "slice");
				run("Select None");


				splitOutput_twoc = splitOutput + "\\NLOT\\";
				if (!File.exists(splitOutput_twoc)) {
					File.makeDirectory(splitOutput_twoc);
				}
				saveAs("Tiff", ""+splitOutput_twoc+"_MRI"+serial_number+".tif");				
				close();
			} else {
				selectWindow(ar_dup);
				close();
				selectWindow("NLOT_image "+serial_number+"");
				close();
			}
			if (isOpen("ROI Manager")) {
				selectWindow("ROI Manager");
				run("Close");
			}


			// MOp


			selectWindow("Dynamic Reslice of new-1_Dynamic Reslice of new-1_xfm_0");
			run("Duplicate...", " ");
			area_duplicate = getImageID();
			ar_dup = getTitle();
			run("ROI Manager...");

					// define function for subregions (similar but not equal to the previous one)
					// areas are added to the ROI Manager and finally combined to measure one big area

			function threshold_roi(brain_region, minRed, maxRed, minGreen, maxGreen, minBlue, maxBlue) {
				selectWindow("Dynamic Reslice of new-1_Dynamic Reslice of new-1_xfm_0");
				run("Duplicate...", " ");
				threshold_duplicate = getImageID();	
				thresh_dup = getTitle();
				run("Median...", "radius=1");


				threshold_macro();

				run("Convert to Mask");
				run("Fill Holes");
				run("Dilate");
				run("Create Selection");
				run("Measure");
				if ((getResult("Area")==area_max_img)|(getResult("Area")==(9*pixel_width*pixel_height))) {
					selectWindow("Results");
					Table.deleteRows(nResults-1, nResults-1);
					selectWindow(thresh_dup);
					close();
				} else {
					selectWindow("Results");
					Table.deleteRows(nResults-1, nResults-1);			
					roiManager("Add");
					selectWindow(thresh_dup);
					close();
				}
			}
	

				// threshold

			setBatchMode(true);
			threshold_roi("MOp",30,30,155,155,90,90);
			threshold_roi("MOp1",30,30,157,157,90,90);
			threshold_roi("MOp2_3",31,31,156,156,88,88);
			threshold_roi("MOp5",30,30,156,156,90,90);
			threshold_roi("MOp6a",31,31,155,155,90,90);
			threshold_roi("MOp6b",29,29,157,157,90,90);
			setBatchMode(false);


				// merge areas into one

			selectWindow(ar_dup);
			selectImage(original_MRI);
			run("Duplicate...", " ");
			rename("MOp_image "+serial_number+"");
			selectWindow("ROI Manager");
			sum_array = roiManager("count");
			if (sum_array!=0) {
				if (sum_array==1) {
					roiManager("Select", 0);
				} else {
					array_rois = Array.getSequence(sum_array);
					roiManager("Select", array_rois);
					roiManager("Combine");
					roiManager("Add");
					roiManager("Select", sum_array);
				}
				selectWindow("MOp_image "+serial_number+"");
				run("Measure");
				temp_area = getResult("Area");
				if (temp_area==area_max_img) {
					selectWindow("Results");
					Table.deleteRows(nResults-1, nResults-1);
				}
				selectWindow("MOp_image "+serial_number+"");
				close();

					// save one image for the whole ROI

				selectWindow(ar_dup);
				if (temp_area!=area_max_img) {
					if (sum_array==1) {
						roiManager("Select", 0);
					} else {
						roiManager("Select", sum_array);
					}
				}
				setForegroundColor(255, 255, 255);
				run("Fill", "slice");
				run("Select None");	
				
				splitOutput_twoc = splitOutput + "\\MOp\\";
				if (!File.exists(splitOutput_twoc)) {
					File.makeDirectory(splitOutput_twoc);
				}
				saveAs("Tiff", ""+splitOutput_twoc+"_MRI"+serial_number+".tif");
				close();
			} else {
				selectWindow(ar_dup);
				close();
				selectWindow("MOp_image "+serial_number+"");
				close();
			}
			if (isOpen("ROI Manager")) {
				selectWindow("ROI Manager");
				run("Close");
			}


			// MOs					
								
			selectWindow("Dynamic Reslice of new-1_Dynamic Reslice of new-1_xfm_0");					
			run("Duplicate...", " ");					
			area_duplicate = getImageID();					
			ar_dup = getTitle();					
			run("ROI Manager...");					
								
					// define function for subregions (similar but not equal to the previous one)			
					// areas are added to the ROI Manager and finally combined to measure one big area			
								
			function threshold_roi(brain_region, minRed, maxRed, minGreen, maxGreen, minBlue, maxBlue) {					
				selectWindow("Dynamic Reslice of new-1_Dynamic Reslice of new-1_xfm_0");				
				run("Duplicate...", " ");				
				threshold_duplicate = getImageID();				
				thresh_dup = getTitle();
				run("Median...", "radius=1");			
								
								
				threshold_macro();				
								
				run("Convert to Mask");				
				run("Fill Holes");			
				run("Dilate");				
				run("Create Selection");				
				run("Measure");				
				if ((getResult("Area")==area_max_img)|(getResult("Area")==(9*pixel_width*pixel_height))) {				
					selectWindow("Results");			
					Table.deleteRows(nResults-1, nResults-1);			
					selectWindow(thresh_dup);			
					close();			
				} else {				
					selectWindow("Results");			
					Table.deleteRows(nResults-1, nResults-1);			
					roiManager("Add");			
					selectWindow(thresh_dup);			
					close();			
				}				
			}					
								
								
				// threshold				
								
			setBatchMode(true);					
			threshold_roi("MOs",29,29,157,157,89,89);					
			threshold_roi("MOs1",30,30,156,156,89,89);					
			threshold_roi("MOs2_3",30,30,157,157,88,88);					
			threshold_roi("MOs5",31,31,157,157,88,88);					
			threshold_roi("MOs6a",29,29,156,156,90,90);					
			threshold_roi("MOs6b",30,30,156,156,88,88);					
			setBatchMode(false);					
								
								
				// merge areas into one				
								
			selectWindow(ar_dup);					
			selectImage(original_MRI);					
			run("Duplicate...", " ");					
			rename("MOs_image "+serial_number+"");					
			selectWindow("ROI Manager"); 					
			sum_array = roiManager("count");					
			if (sum_array!=0) {					
				if (sum_array==1) {				
					roiManager("Select", 0);			
				} else {				
					array_rois = Array.getSequence(sum_array);			
					roiManager("Select", array_rois);			
					roiManager("Combine");			
					roiManager("Add");			
					roiManager("Select", sum_array);			
				}				
				selectWindow("MOs_image "+serial_number+"");				
				run("Measure");				
				temp_area = getResult("Area");				
				if (temp_area==area_max_img) {				
					selectWindow("Results");			
					Table.deleteRows(nResults-1, nResults-1);			
				}				
				selectWindow("MOs_image "+serial_number+"");				
				close();				
								
					// save one image for the whole ROI			
								
				selectWindow(ar_dup);				
				if (temp_area!=area_max_img) {				
					if (sum_array==1) {		
						roiManager("Select", 0);	
					} else {		
						roiManager("Select", sum_array);	
					}		
				}				
				setForegroundColor(255, 255, 255);				
				run("Fill", "slice");				
				run("Select None");		
				
				splitOutput_twoc = splitOutput + "\\MOs\\";
				if (!File.exists(splitOutput_twoc)) {
					File.makeDirectory(splitOutput_twoc);
				}
				saveAs("Tiff", ""+splitOutput_twoc+"_MRI"+serial_number+".tif");
				close();							
			} else {					
				selectWindow(ar_dup);				
				close();				
				selectWindow("MOs_image "+serial_number+"");				
				close();				
			}					
			if (isOpen("ROI Manager")) { 					
				selectWindow("ROI Manager"); 				
				run("Close"); 				
			}


			// RESULTS
			// save ad-interim results in .csv or .xls formats to prevent loss of work due to crashes

			selectWindow("Results");
			saveAs("Results", ""+output+"Areas_MRI"+serial_number+".csv");
			saveAs("Results", ""+output+"Areas_MRI"+serial_number+".xls");
		
			close("*");
		}
	}
}


/*
 ONCE THE ANALYSIS OF THE WHOLE BRAIN HAS BEEN FINISHED

 Calculate volumes according to Cavalieri's principle					
  Each area is multiplied by the voxel depth					
  The subvolumes are summed up					
					
 open a new text window for cumulative volumes					
*/
					
titlewindow1 = "Cumulative volumes";					
titlewindow2 = "["+titlewindow1+"]";					
f = titlewindow2;					
run("Text Window...", "name="+titlewindow2+" width=50 height=50 menu");					
					

					
/*
 define a function to calculate single region volumes					
 go through the results and get only the measurements whose label match the one of interest					
 print the intermediate results in the Cumulative volumes window					
 print the final volume in the Log window	
*/			
					
selectWindow("Results");					
function calculate_volume(area_for_volume, order) {					
	total_volume = 0;				
	for (z=0; z<nResults; z++) {				
		if (z==0) {			
			print("These are the volumes in "+unit+"^3, region by region:");		
		}			
		underscore = indexOf(getResultLabel(z), "_");			
		sublabel = substring(getResultLabel(z), 0, underscore);			
		if (sublabel==""+area_for_volume+"") {			
			area_nth = getResult("Area", z);		
			volume_nth = area_nth * voxel_depth;		
			total_volume = total_volume + volume_nth;		
			result_for_window = ""+area_for_volume+" = "+total_volume+" "+unit+"^3\n";		
			selectWindow("Cumulative volumes");		
			print(f, result_for_window);		
			result_for_log = ""+area_for_volume+" = "+total_volume+" "+unit+"^3";		
			selectWindow("Log");		
			print("\\Update"+order+":"+result_for_log+"");		
		}			
	}				
}					
					
					
// calculate the volumes of interest
// ... again, it would have been easier to see with arrays. 				
					
					
calculate_volume("Striatum", 1);				
calculate_volume("FRP", 2);					
calculate_volume("SS", 3);					
calculate_volume("GU", 4);					
calculate_volume("VISC", 5);					
calculate_volume("AUD", 6);					
calculate_volume("VIS", 7);					
calculate_volume("ACA", 8);					
calculate_volume("PL", 9);					
calculate_volume("ILA", 10);					
calculate_volume("ORB", 11);					
calculate_volume("AI", 12);					
calculate_volume("RSP", 13);					
calculate_volume("PTLp", 14);					
calculate_volume("TEa", 15);					
calculate_volume("PERI", 16);					
calculate_volume("ECT", 17);					
calculate_volume("TT", 18);					
calculate_volume("DP", 19);					
calculate_volume("PIR", 20);					
calculate_volume("NLOT", 21);					
calculate_volume("COA", 22);					
calculate_volume("PAA", 23);					
calculate_volume("TR", 24);					
calculate_volume("CLA", 25);					
calculate_volume("EP", 26);					
calculate_volume("LA", 27);					
calculate_volume("BLA", 28);					
calculate_volume("BMA", 29);					
calculate_volume("PA", 30);						
calculate_volume("MOp", 31);					
calculate_volume("MOs", 32);
			
					
						
// save text window separately					
					
selectWindow("Cumulative volumes");					
saveAs("Text", ""+output+"Cumulative volumes.txt");					
run("Close");					
					
selectWindow("Log");					
saveAs("Text", ""+output+"Volumes.txt");					
run("Close");

selectWindow("Results");	
run("Close");
