# Supplementary material for: Cytoplasmic FUS triggers early behavioral alterations linked to cortical neuronal hyperactivity and inhibitory synaptic defects
Source: Nat Commun. 2021 May 21;12:3028. doi: 10.1038/s41467-021-23187-9 (PMC8140148; doi:10.1038/s41467-021-23187-9)
Supplement: Supplementary file 6 — Supplementary Software [file 41467_2021_23187_MOESM6_ESM.zip › Scekic-Zahirovic_source_code_MRI/draw ICV V3 AQ V4.txt]

/*
 This macro allows to measure intracranial, V3, AQ and V4 cross-section areas in scaled units.
 These areas are manually drawn

NB: This macro worked with a Fiji version preceding updates made in August 2020 as mentioned here https://forum.image.sc/t/fiji-update-august-2020/41137


 Stefano Antonucci
 8.12.2020
 */

	
	// set MRI folder
MRIdir = getDirectory(" MRI directory");
MRIpath = MRIdir+"\\dicom_horizontal\\";
open(MRIpath);
setSlice(18);
run("Enhance Contrast", "saturated=0.35");
setSlice(1);
original_image = getImageID();
run("Set Measurements...", "area mean min centroid perimeter shape feret's display redirect=None decimal=3");


	// set up output folder in Desktop
homie= getDirectory("home");
output_results = homie + "\\Desktop\\MRI measurements\\";
File.makeDirectory(output_results);

	// store brain name in memory
Dialog.create("Brain name");
Dialog.addNumber("Number", 1);
Dialog.show();
brain_nr = Dialog.getNumber();

	// define custom function to draw areas of interest
function drawing(area) {
		setTool("freehand");
		waitForUser("Draw "+area+" outline");
		run("Select None");
		run("Duplicate...", "title="+slice_label+"__"+area+"");
		run("Restore Selection");
		run("Measure");
		roiManager("Add");
		roiManager("Select", roiManager("count")-1);
		roiManager("Rename", ""+slice_label+"__"+area+"");
		roiManager("Deselect");
		close();
}


for (f=0; f<nSlices; f++) {
	slice_label = f+1;
	Stack.setSlice(slice_label);

		// resolution info
	getVoxelSize(pixel_width, pixel_height, voxel_depth, unit);		// resolution in mm
	getDimensions(widthMRI, heightMRI, channels, slices, frames);	// resolution in px
	area_max_img = widthMRI*pixel_width*heightMRI*pixel_height;		// total image area in mm; needed to exclude measurement of areas that are not there in the plate
	
		// MEASUREMENTS

	if (getBoolean("Is there parenchyma?")==true) {
		waitForUser("Duplicate Shift+D");
		rename(""+slice_label+"");
		drawing("ICV");		// intracranial cross section
		if (getBoolean("Is there V3?")==true) drawing("V3");
		if (getBoolean("Is there AQ?")==true) drawing("AQ");
		if (getBoolean("Is there V4?")==true) drawing("V4");
		close();
	}
	selectImage(original_image);
}
close("*");


/*
 RESULTS
 save ad-interim results in .xls format
 save ROIs as .zip files
*/

selectWindow("Results");
saveAs("Results", ""+output_results+"Results_"+brain_nr+".xls");
run("Close");
selectWindow("ROI Manager");
roiManager("Deselect");
roiManager("Save", ""+output_results+""+brain_nr+"___ROIs.zip");
run("Close");
