# Supplementary material for: Cytoplasmic FUS triggers early behavioral alterations linked to cortical neuronal hyperactivity and inhibitory synaptic defects
Source: Nat Commun. 2021 May 21;12:3028. doi: 10.1038/s41467-021-23187-9 (PMC8140148; doi:10.1038/s41467-021-23187-9)
Supplement: Supplementary file 6 — Supplementary Software [file 41467_2021_23187_MOESM6_ESM.zip › Scekic-Zahirovic_source_code_MRI/reslice and warp to register.txt]

/*

This macro allows to reslice the sagittal plate stack pursued via the Scalable Brain Atlas website in any way (as long as the freehand tool is used)
Warping is subsequently performed with BigWarp plugin in Fiji; the warped plates are properly scaled according to the MRI image metadata


Notes:
	open MRI cross-section images one at a time (i.e., the macro should be run for each MRI cross-section). Open image BEFORE running the macro
	NEVER close Results window nor the sagittal stack unless the last MRI cross-section for the current brain has been analysed
	INPUT folder, containing single MRI cross-section images named "a01", "a02", ...
	The stack to be resliced must be in a folder named "[path-to-desktop]\\Desktop\\MRI folder\\" and must be named "new sagittal stack svg -- 25 um sampling.tif"
	OUTPUT folder, called "Analysis results", is generated in "[path-to-desktop]\\Desktop\\MRI folder\\" and contains several subfolders:
		cutting planes, containing images showing how the sagittal stack is resliced
		outlines, overlaying warped plate outlines onto the MRI cross-section
		warped plates, containing resliced + warped plates

NB: This macro worked with a Fiji version preceding updates made in August 2020 as mentioned here https://forum.image.sc/t/fiji-update-august-2020/41137


Stefano Antonucci
8.12.2020

*/


// store metadata, open MRI image and store title, set properties,

getVoxelSize(pixel_width, pixel_height, voxel_depth, unit);

original_MRI = getImageID();
titlewithformatMRI = getTitle();
getDimensions(widthMRI, heightMRI, channels, slices, frames);
run("Properties...", "channels=1 slices=1 frames=1 unit="+unit+" pixel_width="+pixel_width+" pixel_height="+pixel_height+" voxel_depth="+voxel_depth+"");
area_max_img = widthMRI*pixel_width*heightMRI*pixel_height;

dot = indexOf(titlewithformatMRI, ".");
if (dot >= 0) title = substring(titlewithformatMRI, 0, dot);
if (dot >= 0) serial_number = substring(titlewithformatMRI, 1, dot);	// reminder: images are named "a01" and so forth


// open MRI images as stack to double check how structures change throughout the brain while defining the reslicing plane

input = getDirectory("Select the folder with the images to be processed");
open(input);
titlestackregi = getTitle();


// set output directory

homie= getDirectory("home");
desktop_path = homie + "\\Desktop\\";
MRI_folder_path = desktop_path + "\\MRI folder\\";
if (!File.exists(MRI_folder_path)) {
	File.makeDirectory(MRI_folder_path);
}

output = MRI_folder_path + "\\Analysis results\\";
if (!File.exists(output)) {
	File.makeDirectory(output);
}


// open sagittal stack if it not already there and start reslicing thread
// a line is drawn for the Dynamic reslice plugin to work; the "rotate" option is active for the resliced plane to be oriented in the same way as the MRI cross-section

if (!isOpen("Results")) {
	open(""+MRI_folder_path+"new sagittal stack svg -- 25 um sampling.tif");
	stack = getImageID();
	titlewithformatSTACK = getTitle();
	getDimensions(widthstack, heightstack, channels, slices, frames);
	makeLine(0, heightstack/2, widthstack, heightstack/2);
} else {
	selectWindow("new sagittal stack svg -- 25 um sampling.tif");
	stack = getImageID();
	titlewithformatSTACK = getTitle();
}
run("Dynamic Reslice", "rotate");
dynamic_reslice = getImageID();


/*

 RESLICE
 define and then call the examine_tilt() function to give the option to repeat the reslicing procedure if the previous attempt is not satisfactory enough
 ... could have written a while(true) loop with a break statement depending on a getBoolean...

*/

function examine_tilt() {
	waitForUser("Draw a line to define the cutting plane");
	selectImage(dynamic_reslice);
	run("Duplicate...", " ");
	// name of the window: Dynamic Reslice of new-1
	if (getBoolean("Is the tilt angle correct?") == true) {
		selectImage(dynamic_reslice);
		close();
	} else {
		close();
		examine_tilt();
	}
}		

	// call
examine_tilt();


/*

 LANDMARK-BASED WARPING AND REGISTRATION

 run Big Warp
 define and then call the examine_plate() function to give the option to further improve or correct the ongoing warping procedure if the previous attempt is not satisfactory enough

	examine_plate() function - notes:
		The Nearest Neighbor option is the best for warping. If it makes sense, you could import landmarks from a similar MRI cross-section from another brain  (if the brains have been properly aligned beforehand)
		or from the previous MRI cross-section from the brain currently under analysis.
 	A "waitForUser" window opens up with explanatory messages on the procedure
 	After warping, a copy of the MRI image with violet outlines is generated to easily check the quality of the registration
 	This image with resliced + warped plate outlines and the image displaying the reslicing plane are saved in the output fodler (see above)

 	... could have written a while(true) loop with a break statement depending on a getBoolean...

*/

run("Big Warp", "moving_image=[Dynamic Reslice of new-1] target_image="+titlewithformatMRI+"");

function examine_plate() {
	waitForUser("If this isn't section 1, File-Import Landmarks - choose the last .csv file\n \nAt the end, File-Export Landmark - create a NEW .csv file\nFile-Export as Image Plus-Nearest Neighbour\nClick OK once the warped plate is correct");
	warped_plate = getTitle();
	run("Duplicate...", " ");
	duplicate_warped_plate = getImageID();
	run("HSB Stack");
	setSlice(3);
	run("Duplicate...", "title=outlines");
	run("Enhance Contrast...", "saturated=20 equalize");
	run("Find Edges");
	run("Magenta");
	selectImage(original_MRI);
	run("Duplicate...", " ");
	eight_bit_MRI = getTitle();		
	run("8-bit");
	run("Despeckle");
	selectWindow("Dynamic Reslice of new-1_Dynamic Reslice of new-1_xfm_0");
	selectWindow(eight_bit_MRI);
	run("Add Image...", "image=outlines x=0 y=0 opacity=50");

	waitForUser("Zoom accordingly");
	if (getBoolean("Is the WARPED PLATE CORRECT?") == true) {
		output_outlines = output + "\\outlines\\";
		if (!File.exists(output_outlines)) {
			File.makeDirectory(output_outlines);
		}
		saveAs("Tiff", ""+output_outlines+"MRI"+serial_number+".tif");
		close();
		selectWindow("outlines");
		close();
		selectImage(stack);
		run("Duplicate...", "use");
		run("Restore Selection");
		output_cutting_plane = output + "\\cutting planes\\";
		if (!File.exists(output_cutting_plane)) {
			File.makeDirectory(output_cutting_plane);
		}
		saveAs("Tiff", ""+output_cutting_plane+"MRI"+serial_number+".tif");
		close();
		selectImage(duplicate_warped_plate);
		close();
	} else {
		selectWindow("Dynamic Reslice of new-1_Dynamic Reslice of new-1_xfm_0");
		close();
		selectImage(duplicate_warped_plate);
		close();
		selectWindow(eight_bit_MRI);
		close();
		selectWindow("outlines");
		close();
		examine_plate();
	}
}		

	// call
examine_plate();

	
	
// if necessary, one could remove unwanted areas (very rare cases - best is to warp everything correctly) from the resliced + warped plate itself
// Save resliced + warped plates after proper scaling for further use

selectWindow("Dynamic Reslice of new-1_Dynamic Reslice of new-1_xfm_0");
run("Properties...", "channels=1 slices=1 frames=1 unit="+unit+" pixel_width="+pixel_width+" pixel_height="+pixel_height+" voxel_depth="+voxel_depth+"");	// scale plate
if (getBoolean("Do you need to clear areas?") == true) {
	setTool("wand");
	waitForUser("Shift+Click to select the areas to be removed from the plate");
	run("Clear", "slice");
	run("Select None");
}
run("Duplicate...", " ");

output_warped = output + "\\warped plates\\";
if (!File.exists(output_warped)) {
	File.makeDirectory(output_warped);
}
saveAs("Tiff", ""+output_warped+"MRI"+serial_number+".tif");
close();
selectImage("Dynamic Reslice of new-1");
close();

run("Measure");			// results window needed open for the next image
selectImage(stack);
close("\\Others");		// double check that every image except for the sagittal stack has been closed
