# Supplementary material for: Cytoplasmic FUS triggers early behavioral alterations linked to cortical neuronal hyperactivity and inhibitory synaptic defects
Source: Nat Commun. 2021 May 21;12:3028. doi: 10.1038/s41467-021-23187-9 (PMC8140148; doi:10.1038/s41467-021-23187-9)
Supplement: Supplementary file 6 — Supplementary Software [file 41467_2021_23187_MOESM6_ESM.zip › Scekic-Zahirovic_source_code_MRI/threshold LV.txt]

/*

This macro is a variant of the "threshold Cortex Cortical subplate Striatum as a whole" one, adapted for HP. It is measured as a whole from subregions, as was the case for NLOT, MOp or MOs in the previous macro.
It automatically thresholds areas in the resliced + warped + scaled plates according to the color code of the Allen Brain Atlas
A mask is therefore created, optimized (upon warping the RGB plate image could lose resolution, which affectes a proper thresholding and therefore area measurement) and its scaled area is measured


Notes:
	INPUTs: folder with warped plates only
			folder with MRI cross-sections only. Delete the images that were not analysed!
	OUTPUT: of choice (e.g., "Analysis results" from the previous macro). Here, the folder "white_areas" is generated: it contains as many subfolders as the areas of interest, to double check how areas are thresholded

NB: This macro worked with a Fiji version preceding updates made in August 2020 as mentioned here https://forum.image.sc/t/fiji-update-august-2020/41137


Stefano Antonucci
8.12.2020

*/


// explanatory message: delete MRI images that are were analysed

waitForUser("Before you proceed you need to delete the MRI images you have not analysed\ni.e. images without brain (beginning or end of the image list)\n \nPress Esc if it has not been done yet");

// set inputs and output folders
	
platedir = getDirectory("Choose the directory with WARPED PLATES"); 
platelist = getFileList(platedir);
MRIdir = getDirectory("Choose the directory with MRI IMAGES");
MRIlist = getFileList(MRIdir);
output = getDirectory("Choose a proper OUTPUT directory");
splitOutput = output + "\\white_areas\\";
if (!File.exists(splitOutput)) {
	File.makeDirectory(splitOutput);
}
run("Set Measurements...", "area mean min centroid perimeter shape feret's display redirect=None decimal=3");		// not all these parameters are needed, but areas are (grayscale values can be informative as well)


// DEFINE THRESHOLD FUNCTIONS:

/*
 define the threhsold_macro() function: it will be used to split the RGB warped plate into grayscale images corresponding to R, G and B values
 an area will be defined in each of the 3 images and the Image Calculator determines their intersection, correspnds to the pixels having the R, G, B values of interest
 */

function threshold_macro() {
		// THRESHOLD MACRO
		// Color Thresholder 2.0.0-rc-69/1.52p
		// Autogenerated macro, single images only!
		min=newArray(3);
		max=newArray(3);
		filter=newArray(3);
		a=getTitle();
		run("RGB Stack");
		run("Convert Stack to Images");
		selectWindow("Red");
		rename("0");
		selectWindow("Green");
		rename("1");
		selectWindow("Blue");
		rename("2");
		min[0]=minRed;
		max[0]=maxRed;
		filter[0]="pass";
		min[1]=minGreen;
		max[1]=maxGreen;
		filter[1]="pass";
		min[2]=minBlue;
		max[2]=maxBlue;
		filter[2]="pass";
		for (i=0;i<3;i++){
			selectWindow(""+i);
			setThreshold(min[i], max[i]);
			run("Convert to Mask");
			if (filter[i]=="stop")  run("Invert");
		}
		imageCalculator("AND create", "0","1");
		imageCalculator("AND create", "Result of 0","2");
		for (i=0;i<3;i++){
			selectWindow(""+i);
			close();
		}
		selectWindow("Result of 0");
		close();
		selectWindow("Result of Result of 0");
		rename(a);
}


// define function to threshold subregions - later they will be merged into one for an overall HP measurement
								
function threshold_roi(brain_region, minRed, maxRed, minGreen, maxGreen, minBlue, maxBlue) {					
	selectWindow("Dynamic Reslice of new-1_Dynamic Reslice of new-1_xfm_0");				
	run("Duplicate...", " ");				
	threshold_duplicate = getImageID();				
	thresh_dup = getTitle();
	run("Median...", "radius=1");			
					
					
	threshold_macro();				
					
	run("Convert to Mask");				
	run("Fill Holes");				
	run("Dilate");				
	run("Create Selection");				
	run("Measure");				
	if ((getResult("Area")==area_max_img)|(getResult("Area")==(9*pixel_width*pixel_height))) {			
		selectWindow("Results");			
		Table.deleteRows(nResults-1, nResults-1);			
		selectWindow(thresh_dup);			
		close();			
	} else {				
		selectWindow("Results");			
		Table.deleteRows(nResults-1, nResults-1);			
		roiManager("Add");			
		selectWindow(thresh_dup);			
		close();			
	}				
}


	// open MRI cross section and warped plate (the second would suffice, but measurements are done on the first of the two images to get info on the grayscale value as well)

for (f=0; f<platelist.length; f++) {
	platepath = platedir+platelist[f];
	if (!endsWith(platepath,"\\")) open(platepath);
	if (nImages>=1) {
		if (endsWith(platepath,"f")) {
			MRIpath = MRIdir+MRIlist[f];
			open(MRIpath);
			run("Enhance Contrast", "saturated=0.35");	// visualization
			original_MRI = getImageID();
				// title MRI image
			titlewithformatMRI = getTitle();
			dot = indexOf(titlewithformatMRI, ".");
			if (dot >= 0) title = substring(titlewithformatMRI, 0, dot);
			if (dot >= 0) serial_number = substring(titlewithformatMRI, 4, dot);
				// store resolution metadata in memory
			getVoxelSize(pixel_width, pixel_height, voxel_depth, unit);		// resolution in mm
			getDimensions(widthMRI, heightMRI, channels, slices, frames);	// resolution in px
			area_max_img = widthMRI*pixel_width*heightMRI*pixel_height;		// total image area in mm; this will be needed to delete area measurements of brain regions that are not present in the brain cross-section under analysis

			selectImage(1);
			rename("Dynamic Reslice of new-1_Dynamic Reslice of new-1_xfm_0");	
				// this rename command is a remnant of the older version, in which warping and thresholding were not separated. In fact, the image to be thresholded was called "Dynamic Reslice of new-1_Dynamic Reslice of new-1_xfm_0"


				// THRESHOLD SELECTED AREAS

				// Hippocampus					
								
			selectWindow("Dynamic Reslice of new-1_Dynamic Reslice of new-1_xfm_0");					
			run("Duplicate...", " ");					
			area_duplicate = getImageID();					
			ar_dup = getTitle();					
			run("ROI Manager...");				
							
				// threshold				
								
			setBatchMode(true);					
				threshold_roi("HPF",125,125,205,205,75,75);
				threshold_roi("HIP",125,125,208,208,72,72);
				threshold_roi("CA",126,126,208,208,74,74);
				threshold_roi("CA1",126,126,207,207,75,75);
				threshold_roi("CA1slm",125,125,208,208,75,75);
				threshold_roi("CA1so",126,126,207,207,74,74);
				threshold_roi("CA1sp",102,102,168,168,61,61);
				threshold_roi("CA1sr",125,125,208,208,74,74);
				threshold_roi("CA2",125,125,207,207,75,75);
				threshold_roi("CA2slm",125,125,207,207,74,74);
				threshold_roi("CA2so",126,126,208,208,73,73);
				threshold_roi("CA2sp",102,102,168,168,60,60);
				threshold_roi("CA2sr",126,126,206,206,75,75);
				threshold_roi("CA3",126,126,207,207,73,73);
				threshold_roi("CA3slm",125,125,208,208,73,73);
				threshold_roi("CA3slu",125,125,206,206,75,75);
				threshold_roi("CA3so",124,124,208,208,74,74);
				threshold_roi("CA3sp",102,102,167,167,61,61);
				threshold_roi("CA3sr",124,124,207,207,75,75);
				threshold_roi("DG",125,125,207,207,73,73);
				threshold_roi("DG-mo",123,123,208,208,74,74);
				threshold_roi("DG-po",126,126,206,206,74,74);
				threshold_roi("DG-sg",101,101,168,168,61,61);
				threshold_roi("DG-sgz",124,124,208,208,75,75);
				threshold_roi("DGcr",125,125,206,206,74,74);
				threshold_roi("DGcr-mo",124,124,207,207,74,74);
				threshold_roi("DGcr-po",126,126,206,206,73,73);
				threshold_roi("DGcr-sg",124,124,208,208,73,73);
				threshold_roi("DGlb",124,124,206,206,75,75);
				threshold_roi("DGlb-mo",126,126,208,208,72,72);
				threshold_roi("DGlb-po",126,126,205,205,75,75);
				threshold_roi("DGlb-sg",125,125,206,206,73,73);
				threshold_roi("DGmb",124,124,207,207,73,73);
				threshold_roi("DGmb-mo",124,124,206,206,74,74);
				threshold_roi("DGmb-po",123,123,208,208,75,75);
				threshold_roi("DGmb-sg",126,126,207,207,72,72);
				threshold_roi("FC",126,126,205,205,74,74);
				threshold_roi("IG",126,126,208,208,75,75);
				threshold_roi("RHP",48,48,182,182,37,37);
				threshold_roi("ENT",50,50,184,184,34,34);
				threshold_roi("ENTl",50,50,181,181,37,37);
				threshold_roi("ENTl1",50,50,183,183,34,34);
				threshold_roi("ENTl2",50,50,184,184,37,37);
				threshold_roi("ENTl2__3",47,47,184,184,37,37);
				threshold_roi("ENTl2a",48,48,182,182,36,36);
				threshold_roi("ENTl2b",48,48,184,184,35,35);
				threshold_roi("ENTl3",50,50,183,183,37,37);
				threshold_roi("ENTl4",50,50,183,183,36,36);
				threshold_roi("ENTl4__5",49,49,183,183,36,36);
				threshold_roi("ENTl5",49,49,184,184,36,36);
				threshold_roi("ENTl5__6",48,48,184,184,37,37);
				threshold_roi("ENTl6a",50,50,184,184,36,36);
				threshold_roi("ENTl6b",49,49,184,184,37,37);
				threshold_roi("ENTm",49,49,182,182,35,35);
				threshold_roi("ENTm1",49,49,182,182,37,37);
				threshold_roi("ENTm2",48,48,184,184,36,36);
				threshold_roi("ENTm2a",50,50,182,182,36,36);
				threshold_roi("ENTm2b",49,49,184,184,35,35);
				threshold_roi("ENTm3",49,49,183,183,35,35);
				threshold_roi("ENTm4",49,49,182,182,36,36);
				threshold_roi("ENTm5",48,48,183,183,36,36);
				threshold_roi("ENTm5__6",48,48,183,183,37,37);
				threshold_roi("ENTm6",50,50,182,182,35,35);
				threshold_roi("ENTmv",48,48,183,183,35,35);
				threshold_roi("ENTmv1",49,49,183,183,37,37);
				threshold_roi("ENTmv2",50,50,184,184,35,35);
				threshold_roi("ENTmv3",50,50,182,182,37,37);
				threshold_roi("ENTmv4",50,50,183,183,35,35);
				threshold_roi("ENTmv5__6",50,50,181,181,36,36);
				threshold_roi("PAR",114,114,213,213,104,104);
				threshold_roi("PAR1",114,114,212,212,105,105);
				threshold_roi("PAR2",113,113,213,213,105,105);
				threshold_roi("PAR3",114,114,213,213,105,105);
				threshold_roi("POST",71,71,200,200,60,60);
				threshold_roi("POST1",72,72,199,199,60,60);
				threshold_roi("POST2",72,72,200,200,59,59);
				threshold_roi("POST3",72,72,200,200,60,60);
				threshold_roi("PRE",89,89,184,184,71,71);
				threshold_roi("PRE1",89,89,185,185,71,71);
				threshold_roi("PRE2",89,89,185,185,70,70);
				threshold_roi("PRE3",88,88,185,185,71,71);
				threshold_roi("SUB",79,79,194,194,68,68);
				threshold_roi("SUBd",79,79,194,194,67,67);
				threshold_roi("SUBd-m",78,78,194,194,68,68);
				threshold_roi("SUBd-sp",75,75,181,181,71,71);
				threshold_roi("SUBd-sr",79,79,193,193,67,67);
				threshold_roi("SUBv",79,79,193,193,68,68);
				threshold_roi("SUBv-m",78,78,194,194,67,67);
				threshold_roi("SUBv-sp",75,75,181,181,70,70);
				threshold_roi("SUBv-sr",78,78,193,193,68,68);
				threshold_roi("ProS",87,87,185,185,71,71);
				threshold_roi("ProSd",87,87,186,186,71,71);
				threshold_roi("ProSd-m",88,88,186,186,72,72);
				threshold_roi("ProSd-sp",86,86,184,184,75,75);
				threshold_roi("ProSd-sr",87,87,185,185,72,72);
				threshold_roi("ProSv",88,88,186,186,71,71);
				threshold_roi("ProSv-m",88,88,185,185,72,72);
				threshold_roi("ProSv-sp",86,86,184,184,74,74);
				threshold_roi("Prosv-sr",87,87,186,186,72,72);
				threshold_roi("HATA",51,51,185,185,49,49);
				threshold_roi("APr",51,51,185,185,50,50);
			setBatchMode(false);					
								
								
				// merge areas into one				
								
			selectWindow(ar_dup);					
			selectImage(original_MRI);					
			run("Duplicate...", " ");					
			rename("Hippocampus_image "+serial_number+"");
			run("Duplicate...", " ");
			rename("2");
			selectWindow("Hippocampus_image "+serial_number+"");		
			selectWindow("ROI Manager"); 					
			sum_array = roiManager("count");					
			if (sum_array!=0) {					
				if (sum_array==1) {				
					roiManager("Select", 0);			
				} else {				
					array_rois = Array.getSequence(sum_array);			
					roiManager("Select", array_rois);			
					roiManager("Combine");			
					roiManager("Add");			
					roiManager("Select", sum_array);			
				}				
				selectWindow("2");
				run("Select All");
				run("Clear", "slice");
				run("Restore Selection");
				setForegroundColor(255, 255, 255);				
				run("Fill", "slice");				
				run("Select None");
				run("Convert to Mask");
				run("Fill Holes");
				run("Close-");
				run("Create Selection");
				close();
				selectWindow("Hippocampus_image "+serial_number+"");
				run("Restore Selection");
				run("Measure");				
				temp_area = getResult("Area");				
				if (temp_area==area_max_img) {				
					selectWindow("Results");			
					Table.deleteRows(nResults-1, nResults-1);			
				}				
				selectWindow("Hippocampus_image "+serial_number+"");				
				close();				
								
					// save one image for the whole ROI			
								
				selectWindow(ar_dup);				
				if (temp_area!=area_max_img) {				
					run("Restore Selection");		
				}				
				setForegroundColor(255, 255, 255);				
				run("Fill", "slice");				
				run("Select None");
				
				splitOutput_twoc = splitOutput + "\\Hippocampus\\";
				if (!File.exists(splitOutput_twoc)) {
					File.makeDirectory(splitOutput_twoc);
				}
				saveAs("Tiff", ""+splitOutput_twoc+"_MRI"+serial_number+".tif");
				close();				
			} else {					
				selectWindow(ar_dup);				
				close();				
				selectWindow("Hippocampus_image "+serial_number+"");				
				close();				
			}					
			if (isOpen("ROI Manager")) { 					
				selectWindow("ROI Manager"); 				
				run("Close"); 				
			}					


			// RESULTS
			// save ad-interim results in .csv or .xls formats to prevent loss of work due to crashes

			selectWindow("Results");
			saveAs("Results", ""+output+"Areas_MRI"+serial_number+".csv");
			saveAs("Results", ""+output+"Areas_MRI"+serial_number+".xls");
		
			close("*");
		}
	}
}
selectWindow("Results");	
run("Close");
