# Supplementary material for: Cytoplasmic FUS triggers early behavioral alterations linked to cortical neuronal hyperactivity and inhibitory synaptic defects
Source: Nat Commun. 2021 May 21;12:3028. doi: 10.1038/s41467-021-23187-9 (PMC8140148; doi:10.1038/s41467-021-23187-9)
Supplement: Supplementary file 8 — Source Data [file 41467_2021_23187_MOESM8_ESM.xlsx]

## Sheet: Figure 1a
Figure 1a	actimetry 4 months of age
	individual animals in subcolumns
hours	+/+											ΔNLS/+
19	15	16	2	30	18	4	8	6	10	26	8	18	24	19	22	12	38	9	4	20	33
20	45	68	45	50	75	27	45	32	34	83	38	88	104	85	51	49	133	75	45	73	12
21	42	36	57	38	86	30	62	18	46	54	49	75	73	94	103	65	88	71	35	50	73
22	24	38	62	49	67	27	57	17	47	78	55	85	101	114	30	56	69	52	35	26	34
23	21	42	43	45	64	23	53	21	52	67	24	90	74	112	48	56	72	41	3	5	11
0	42	13	73	28	50	20	40	22	49	35	52	3	126	132	0	47	74	1	37	0	1
1	44	41	41	36	69	26	57	6	20	21	78	41	90	144	40	63	89	50	29	11	52
2	15	83	45	22	76	41	11	4	24	21	27	56	0	135	77	20	97	54	62	42	24
3	0	55	46	10	65	10	0	25	0	41	10	57	48	196	0	0	52	73	20	47	32
4	3	8	0	2	11	6	7	43	1	63	0	1	37	68	5	26	0	13	6	62	0
5	0	1	2	12	0	19	5	16	0	5	8	0	4	2	13	19	0	0	34	0	18
6	30	5	16	7	0	32	17	8	13	6	33	51	25	3	67	42	62	26	14	2	44
7	37	19	8	23	31	51	36	31	13	27	54	54	42	141	155	73	90	66	60	28	55
8	36	21	0	23	1	40	20	3	49	2	18	4	4	24	111	0	16	16	0	52	15
9	0	0	18	0	1	3	0	0	6	6	4	17	0	0	2	0	16	0	1	2	1
10	0	12	13	2	11	2	1	2	0	4	28	0	35	58	9	14	14	14	0	1	7
11	8	0	0	2	0	0	13	0	33	10	0	19	0	4	0	0	0	0	26	33	12
12	6	0	4	37	16	8	0	24	15	12	0	17	5	0	27	18	22	0	2	0	0
13	16	2	43	0	0	0	8	0	0	12	12	25	25	21	0	8	8	21	0	50	11
14	0	8	21	6	1	4	16	1	20	0	0	1	0	33	11	2	4	15	25	0	16
15	0	36	0	0	0	0	0	1	2	16	16	11	3	0	0	0	0	4	13	0	0
16	20	0	1	40	2	0	8	0	0	0	0	9	12	0	11	24	2	12	16	26	3
17	16	0	0	0	11	14	0	8	2	10	0	0	0	1	0	0	16	0	0	0	16
18	0	6	5	2	1	0	6	4	10	0	0	34	46	19	24	2	0	2	20	6	0
19	5	0	10	0	8	1	2	8	0	14	6	18	6	0	13	8	40	10	0	4	19
20	43	42	28	28	42	33	35	24	16	36	82	94	100	113	35	54	61	33	45	5	71
21	22	9	15	36	56	36	35	18	26	49	62	74	64	102	33	69	42	35	30	0	39
22	20	23	31	31	50	18	12	7	27	26	26	59	69	97	94	68	35	20	36	0	34
23	8	2	23	9	35	10	30	30	33	28	0	52	99	73	24	32	32	58	6	0	37
0	37	8	20	26	46	47	45	36	26	5	44	34	80	95	72	43	75	60	14	0	37
1	26	13	0	26	46	17	51	21	11	36	38	84	99	115	95	50	59	79	56	0	3
2	3	79	26	32	37	40	16	20	41	53	62	110	97	146	18	12	30	59	16	2	0
3	25	34	44	9	21	2	20	1	35	54	16	53	13	100	0	4	0	10	40	42	47
4	40	24	4	4	0	13	0	23	1	27	2	0	0	133	12	23	40	0	8	61	30
5	0	1	6	7	4	5	8	2	11	0	19	26	87	184	12	38	59	0	11	59	19
6	22	7	30	21	18	36	32	18	13	6	25	85	25	7	53	39	81	62	17	16	2
7	28	59	47	47	41	35	38	32	5	38	48	57	50	56	65	10	22	40	30	75	32
8	13	47	1	27	4	33	0	18	13	23	6	28	12	45	18	32	2	26	14	1	24
9	0	0	0	0	2	10	0	0	0	0	4	0	13	0	0	0	0	1	8	37	0
10	3	0	6	0	15	0	0	13	4	7	12	32	21	60	16	2	35	33	0	0	2
11	3	0	0	0	0	1	32	12	48	26	4	0	0	0	6	14	9	0	0	0	26
12	1	4	0	30	0	1	0	1	0	0	6	22	32	0	24	0	16	0	6	48	2
13	11	0	46	0	2	0	2	0	0	4	0	0	0	40	8	0	64	2	26	0	16
14	0	18	0	2	13	28	0	0	12	16	33	1	22	0	0	44	0	30	0	20	2
15	1	9	0	5	0	0	36	8	0	0	0	10	0	0	4	0	2	0	0	0	2
16	1	0	26	9	0	0	0	2	0	2	4	23	4	14	6	18	44	6	22	24	8
17	20	0	0	0	6	8	0	1	10	18	0	2	28	0	12	0	0	20	0	2	12
18	0	0	6	5	0	0	6	1	12	6	0	14	5	28	0	2	15	18	8	8	2
19	5	1	0	13	3	4	2	6	2	4	12	2	41	6	24	16	29	4	6	6	23
20	53	35	39	27	29	20	35	20	26	26	73	72	66	107	36	24	73	46	51	21	33
21	31	27	46	20	24	22	33	26	12	43	46	61	35	58	64	21	46	47	45	16	24
22	4	9	24	5	47	13	26	16	8	35	60	59	124	59	61	52	64	32	26	3	20
23	15	16	35	27	18	16	10	22	6	39	32	40	11	2	67	48	38	39	58	60	44
0	43	1	36	39	46	49	30	11	26	47	2	46	35	102	85	7	7	55	18	0	22
1	6	15	0	6	45	12	51	59	38	40	14	73	104	94	62	18	14	73	40	0	51
2	49	29	0	17	45	28	23	83	31	81	54	56	111	94	4	57	48	48	31	44	0
3	3	32	44	23	4	0	2	46	14	18	6	28	45	142	1	65	52	0	1	44	7
4	1	24	20	1	30	14	22	0	18	0	2	0	0	78	0	0	34	25	32	66	19
5	22	16	17	10	6	12	3	15	0	39	40	3	24	84	31	31	4	60	38	4	0
6	39	2	13	11	12	40	19	29	14	52	8	75	71	0	91	29	96	58	26	28	23
7	46	44	32	21	38	56	32	52	45	45	68	65	72	50	124	33	56	80	46	80	34
8	21	6	20	38	16	6	8	0	18	4	14	0	2	35	10	2	18	74	17	0	2

## Sheet: Figure 1b
Figure 1b	actimetry 10 months of age
	individual animals in subcolumns
hours	+/+															ΔNLS/+
0	0.5	1.66667	3.33333	1	0.666667	1.16667	8.66667	2.66667	2.16667	0.166667	1	0.166667	7.16667	0.833333	1.83333	5.11905	4.08333	3.66667	2.16667	2.25	3.91667	1.83333	4	0.833333	0.5	2.16667	1.58333	1	1.91667
1	3.33333	7	2.5	4.33333	1	2.83333	8	2.83333	3.5	2.16667	2	3.66667	8.66667	4.16667	1.83333	6.91667	8.58333	3.83333	5.5	6.41667	2	8.08333	4.91667	4.16667	6.41667	3.66667	4.41667	2.5	5
2	3.83333	4.5	2.08333	3.16667	0.75	1.5	3.66667	3.25	1.33333	2.08333	0.583333	4.5	7	1.33333	2.33333	3.5	2.5	3.33333	1.33333	3.83333	1.16667	4.33333	6.33333	1.83333	2.5	1.25	1.25	1.91667	12.25
3	2.16667	4.83333	1.08333	2.83333	1	3.33333	3.33333	0.916667	0.833333	0.916667	1.41667	2.83333	7.41667	3.08333	1	2.41667	3.66667	3.5	1.08333	2.83333	2.25	3	3.91667	0.583333	3.5	3.16667	0.666667	1.5	10.8333
4	3.83333	2.83333	1.08333	2.08333	0.166667	0.916667	3.75	1.66667	1	1.33333	0.666667	1	7.58333	2.08333	0.833333	3.25	1.75	1.66667	1.58333	0.833333	0.916667	0.666667	3.33333	1.91667	0.666667	0.666667	0.833333	1	11.4167
5	2.66667	4.5	1	3.41667	0.666667	0.333333	2.66667	2	0.666667	0.5	0.166667	1.16667	6.5	2.16667	1	1.33333	1.58333	1.66667	1.25	1.16667	2.33333	4	1.58333	0.666667	1.33333	3.33333	1	1.16667	10.4167
6	3.16667	1.83333	0.666667	1.5	0.333333	1.16667	2.66667	0	1.33333	2	1.16667	1.16667	8.58333	0.583333	0.333333	1.83333	1.83333	1.58333	1.25	0.166667	1.5	0.666667	0.75	1.33333	1.33333	1.66667	0.333333	0.5	2.25
7	2.33333	1.33333	1.25	0.833333	0.166667	0.5	2	0.5	1.33333	1.58333	1.08333	0.5	6.75	0.666667	0.333333	0.583333	2.08333	2.5	0.666667	3.33333	0.166667	1.66667	0.916667	1.25	0.5	0.75	0.75	1	4.16667
8	3.16667	1.33333	0.75	0.833333	0.666667	1.16667	1.91667	2.5	2.5	0.166667	0.25	0.5	1	0.833333	1.08333	1.91667	2.58333	1.25	0.083333	1	0.333333	1.91667	1.41667	1.75	0.416667	1.41667	1.41667	0.166667	0.5
9	4.16667	1.66667	1.5	2.16667	0	1.33333	13.4167	0.666667	0.5	3.66667	1.58333	0.666667	0.333333	1.58333	1.91667	0.416667	5.16667	5.91667	0.416667	1.16667	0.416667	4.66667	5.5	2.41667	7.58333	5.16667	4.83333	0.5	4.66667
10	2.5	1.5	2.08333	4	1.08333	0.5	4.83333	1.16667	0.333333	0.5	1.91667	0	2.5	0.583333	0	2.41667	0.833333	1.83333	0.166667	1.16667	0.75	2.08333	0.25	0.416667	0.416667	2.33333	0.916667	0.666667	0.083333
11	3.83333	3.33333	1.66667	5	0.583333	2.83333	1.58333	1.33333	0.5	3.16667	2	0.5	0.166667	1.91667	2.58333	2	2.83333	3.66667	4.33333	5	0.583333	1.58333	3.75	2.16667	1.25	4.91667	0.583333	2.16667	5.91667
12	5	0.666667	1.5	2.25	1	1.91667	6.33333	5.5	2.66667	2.91667	1.75	1.5	3.33333	2.33333	0.75	3.33333	4.33333	4.16667	4.33333	4.25	2.5	0.75	1.5	5.66667	0.416667	0.25	1.66667	4.25	7.33333
13	3	4.5	4.91667	4.08333	0.166667	1.66667	0	1.83333	0.5	1	1.58333	0	2.33333	0.5	1.16667	0.166667	2	0.666667	0.166667	0.833333	2.58333	2	3.58333	1.5	2.33333	2.66667	1	1.33333	4
14	0.166667	0	0.5	0.166667	0	1	2	1	1	1.08333	1.33333	0.833333	0	0.333333	0.333333	1.33333	1.16667	0.166667	1.66667	0.416667	0.5	0.333333	0.75	1.16667	1.66667	0	2.16667	0.666667	0.166667
15	1.5	1	0.166667	2.5	1	0.666667	0.5	0	1.5	2.33333	0.166667	0.833333	0.166667	0.833333	0	0.166667	0.166667	1.33333	1.25	0.916667	0.166667	3.33333	0.583333	0.333333	1.16667	2.16667	0.083333	0.666667	2.16667
16	0.333333	0.75	2.33333	0	0	0.833333	3.66667	0.75	0.333333	1.16667	0.25	0.333333	0.833333	0.166667	3.16667	0.333333	2	0.25	0	0.75	0.333333	0.333333	0.333333	1.08333	0.166667	0.166667	0.75	0.5	0.166667
17	0.333333	0.083333	0.5	0.166667	0.166667	0.333333	1	2.41667	1	0.416667	1.58333	0.333333	0	0.333333	0	0.25	0.333333	0.083333	2.5	0	0.333333	0	0.5	0.75	2.16667	2.16667	0	1.66667	0.5
18	0.166667	1.33333	1.5	1.16667	0.333333	0.833333	0.5	0.166667	0.166667	0.75	0	1.33333	2.33333	4.5	1.83333	4.66667	1.33333	1.66667	1.16667	0.5	0.166667	3.83333	0.166667	0.166667	0.166667	0.166667	2.16667	0	0.333333
19	0.833333	0	0	0	0.25	0.166667	0.333333	0.666667	1.5	1.16667	0.666667	0	0.5	0	0.166667	0.333333	0.166667	0	0	1.83333	1.33333	0	3.66667	2.83333	1.5	0.833333	0.166667	1.16667	2.5
20	0	1	0.916667	0.083333	1.58333	0.916667	3.33333	0	0	0.75	1	0.5	0.666667	1.33333	1.83333	0	2.16667	1.5	3.58333	0	0	1	0	0	0.5	0.166667	0.25	0	0.666667
21	0.166667	0.166667	0.583333	0	0	0.416667	0	0.166667	0.166667	0.916667	0	0.5	1	0	0.166667	0	0.333333	0.083333	0	1.33333	1.66667	3.66667	0	0.166667	0.333333	1.5	0.916667	0.583333	1.66667
22	0.833333	0.5	1	1.75	0	0.333333	0.333333	1.5	0.333333	0	0	0.166667	0.583333	0.5	0.5	0.5	0.333333	0.083333	1.75	0	0	0	0.833333	0	0	0	0.166667	0	0.166667
23	0.166667	0	0.166667	0	1.33333	0	0.166667	0	0	0.833333	0.166667	0.333333	0.083333	0	0	0	0	1.33333	0	1.66667	0.5	3.5	0	0.666667	0.166667	0.666667	0.166667	0.083333	0.166667
0	0.333333	0.833333	0.166667	0.083333	0	0	0.5	0.166667	0.5	0.166667	0.5	0	0.166667	0.5	0.166667	0.5	0.333333	0.166667	0	0.166667	0.166667	0.166667	0.083333	0	0	0.166667	0	0.833333	0
1	0.833333	0.666667	0.5	0.833333	0.916667	0.083333	1.33333	3	2	2.33333	3	1.25	2.25	3	3.08333	3	0	2.58333	1.16667	1.5	0.916667	5.75	2.41667	2.33333	4.75	2.16667	4.08333	1.83333	3.16667
2	4.08333	4.33333	2.16667	1.91667	1.91667	2.08333	3.83333	1.41667	2.66667	2.08333	1.75	0.75	0.333333	0.5	1.25	1.83333	3.16667	2.08333	0.333333	2.5	2.66667	2.58333	2.91667	1.33333	5.25	2	1.5	1.33333	2.66667
3	1.58333	2.66667	0.333333	2.16667	0	0.916667	1.16667	4.91667	0.333333	1.75	1.25	1.16667	0.583333	2.83333	1.33333	1.66667	3.66667	3	2	1.25	1.08333	2.16667	5.16667	0.833333	1	1.66667	1.5	0.333333	1.66667
4	1.66667	0.833333	1.16667	0.333333	0.166667	1.58333	2.16667	4.75	0.583333	0.333333	0.25	0.166667	0.833333	5.58333	1.83333	0.333333	0.5	1	0	0	1.66667	2.83333	0.666667	2.33333	2.83333	1.16667	0.333333	3.83333	0.166667
5	1.16667	2.08333	1.16667	0.666667	1	0.333333	4.25	0.666667	3.08333	2	1.25	0.666667	2	1.41667	2.16667	1.33333	0.333333	3	5.58333	1.75	0	0.416667	1.91667	3.5	0.333333	4.66667	0.75	2.66667	2.33333
6	1	0.666667	0.333333	2.5	0	2	1.25	0	1	1.33333	0.083333	0	1	0.833333	2.91667	1.66667	0.416667	1.16667	0.166667	1.83333	2.5	0.583333	0.25	2	1.66667	1.33333	1.5	2.16667	6.66667
7	1.66667	2.66667	0.833333	1.83333	0.5	0.416667	1.5	2.33333	0.5	1.66667	0.333333	0.25	0.166667	0.166667	0.166667	2.91667	1.83333	0.5	2.66667	0.333333	0	1	0.833333	0.666667	0.5	3.33333	0.166667	1.33333	0.333333
8	0	1.25	0.666667	0.166667	0.166667	0.416667	1.66667	0	0.166667	0.833333	0.083333	1.25	4.41667	2.08333	1.83333	0.333333	1.5	4	1.58333	2	1.16667	0.333333	1.58333	0.666667	1.5	3.66667	0.416667	0.083333	5.33333
9	0.666667	0	1.5	1.83333	0.25	0	1.66667	1.16667	0.333333	0.833333	1	0.166667	1.08333	1.91667	0	1.41667	0.166667	1.25	0.166667	0.166667	0.416667	1.91667	1.25	6	0.666667	0.75	0.25	0.583333	0.666667
10	1	0.5	3.16667	1.66667	0.916667	0.083333	1.16667	0	0.333333	0.166667	0.5	0.833333	0.5	0.166667	1.5	3.41667	0.583333	2.91667	3.08333	1.58333	3.08333	5.91667	2	0.75	0.333333	2.5	1	0.666667	3.58333
11	0.833333	3.5	1.41667	1.83333	0.666667	1.33333	2.16667	1.83333	0.583333	4.66667	0.083333	0	8.75	1.5	1	0.416667	0.75	3.66667	3.91667	4.58333	0.666667	2.16667	5.16667	1.75	1.41667	3.25	1.83333	5.33333	5.25
12	4.33333	0.166667	2.08333	3.25	2	0.666667	1.66667	2.5	2.41667	2.58333	3	0.916667	0.583333	2.5	1.16667	4.58333	1.41667	3.5	4.91667	2	3.16667	0.5	4.5	3.66667	0.916667	7.5	0.5	2.5	9.5
13	1.16667	2.5	0	1.58333	0.166667	2.25	0	0.666667	1.66667	1.25	0.75	0	0.833333	0	0.833333	2.91667	4.08333	0	2	1.33333	0.666667	3	2.16667	1	0	0.5	0.333333	0	3
14	1.5	0	0.666667	2.5	0	0.333333	0.666667	1.83333	0.666667	0.333333	0.666667	0.25	2.5	1.83333	0.166667	0.5	3.16667	0.666667	0.25	0	0.833333	0.333333	1.83333	0	1	0.333333	1.16667	1.16667	1.16667
15	0.166667	0.583333	1.33333	0	0	0.083333	0.166667	1.33333	0.166667	0.5	0	0.666667	1.16667	0	0.166667	0	0.166667	0.166667	0.166667	1	1.16667	0.25	0.5	0.5	0.333333	0.166667	0	0	0.5
16	0.333333	0.75	0.333333	0.166667	1.16667	1.08333	1.33333	0.333333	1	0.166667	0.666667	0	3.5	0.333333	0.666667	0	0.333333	0.166667	1	0	0	1.91667	0.5	0.333333	1.83333	0.166667	0.833333	0.25	0.166667
17	0.666667	0	1.83333	0.166667	0	0.25	0.166667	0.166667	0.333333	0.666667	0	0.333333	0.416667	0	0	0	0.5	1.16667	0.166667	0.333333	2.16667	1.66667	1.66667	1.5	0.166667	1.5	0	0.083333	0.166667
18	0.166667	0.5	1.16667	0	0.166667	0.5	0	0.166667	0.166667	0.166667	0.166667	0	3.5	0	0.833333	0.5	3.5	0	0.333333	0.666667	0	0.333333	0.166667	0	0	1	0.166667	0	3.5
19	0	0.666667	0	2	0.333333	0.083333	2.33333	3	0.666667	1	0.166667	0.833333	0.083333	1.5	0	0.166667	0	0.166667	0.166667	0.166667	0.333333	0.5	0.166667	0.666667	0.5	0.166667	0.666667	0.833333	0.333333
20	0.166667	0	0.5	0	0.333333	0	0.166667	0	0.083333	0.333333	0.083333	0	0.166667	0.5	0.166667	0	0.5	0.666667	0.166667	0.333333	1.5	1	0.833333	0	2.5	1.66667	0.166667	0	0
21	0	0.833333	0	0.166667	0	0.083333	0	0.833333	0.75	0.833333	0.083333	0.166667	2.83333	0	0.5	1.66667	1.66667	0	0	2	0	0.166667	1	0	0.5	0	0	1.16667	1.16667
22	1.16667	0.5	0.166667	0	0.166667	0	0.166667	0	0	0.166667	0.666667	1.66667	0.166667	0	0	0.166667	0	0	0.833333	0	0.5	0.5	0	2	0.666667	0	0.5	0	0
23	0	0	0.833333	0.666667	0.666667	0	1	0	0.666667	0.333333	0	0	0.75	0.166667	0.25	0	0.333333	0	0	0	0.666667	0.75	0	0	0.166667	0.166667	0	0	0
0	0	0.166667	0	0	0	0.083333	0	0.083333	0	1	0.166667	0	0.916667	0.833333	0.416667	0.333333	0	1	0.333333	1.66667	0	0.416667	1.16667	0	0.5	0	0.166667	0.166667	0.5
1	0.5	2.16667	0.5	0.666667	0.583333	0.333333	2.16667	2.58333	1.75	3.41667	1.33333	1.16667	3.41667	3.16667	1.83333	0.833333	0.583333	1.58333	3.16667	1.41667	0.833333	1.5	1.83333	1.83333	4.5	2.25	2.41667	2.75	2.91667
2	2.58333	1.16667	1.5	2	0.166667	1	1.83333	0.833333	1.41667	1.58333	1.41667	2.16667	3.25	0.666667	1.16667	0.5	1.25	2.41667	3.75	0.75	1.25	4.5	1.16667	2.83333	4	3.41667	1.08333	2.25	1.41667
3	0.083333	0.833333	1.25	0.083333	1.08333	1	1.83333	0.333333	0.5	1.16667	0.5	1.16667	3.58333	1.83333	0.833333	1.66667	0.333333	2.16667	2.41667	0.5	0.25	1.08333	0.666667	1	4.16667	2.58333	0.083333	2.5	0.333333
4	0.166667	0	0.75	0.416667	0.166667	0.333333	3.83333	0.5	1	2.33333	0	0.333333	0.833333	3	1.83333	1.58333	0	1.66667	3.5	1.25	0.833333	1.66667	4.33333	3.33333	5.66667	1.83333	1.41667	3.83333	2.16667
5	0.166667	1.33333	1	1.83333	0	1.66667	0	0	2.16667	0.166667	0	0.666667	0.75	0.333333	1.91667	0.583333	2	1	1.83333	0.583333	0.083333	2.75	0	1.66667	0.333333	2.58333	0	0.166667	0.5
6	0.666667	1	0	1.66667	0.166667	1.16667	2.25	1.66667	2.5	1.33333	0.75	1	0.25	2.5	0.583333	3	2.16667	0.666667	1.66667	3.83333	0.166667	0.333333	2.66667	1.83333	0.916667	1.91667	0.166667	0.333333	1
7	0	3.5	0.166667	0.833333	0.5	0.833333	1.41667	1.66667	0.5	1.33333	0.666667	0.166667	0.416667	1.33333	0.333333	1.83333	0.333333	2.75	0.5	0.333333	3.91667	2.33333	0.333333	0.166667	1.58333	0.583333	0.5	1.5	0.5
8	1	0.166667	2.91667	2.5	0.666667	0.25	0.333333	0.833333	0.166667	0.5	0.333333	0.166667	2.33333	0.5	0.333333	0.166667	0.333333	1.16667	3.66667	1.16667	0.166667	0.75	0.666667	3.16667	0.333333	2.08333	0.583333	0.333333	1.83333
	3.33333	3.33333	1.25	1	0.333333	0.25	1	0	0.166667	0.666667	0.833333	0.5	1.25	0.333333	0.166667	2.5	0.166667	1.5	0.666667	1.66667	2.33333	2.91667	2.66667	0.166667	0.666667	1.83333	1.08333	1	2.66667
	0.916667	0.833333	1.41667	1.75	0.75	0.75	3.83333	1.16667	0.333333	2	1	0.166667	3.5	1.83333	0.916667	1.83333	0.833333	1.16667	3	2	0.666667	0.416667	0.833333	0.666667	1.33333	2.08333	0.25	3.5	1.83333
	1.41667	1.5	1.75	0.916667	0.583333	4.33333	1.83333	0.5	0.333333	3	1.5	0.833333	2.25	1.16667	0.583333	2.5	2	3.16667	5.08333	5.91667	1.33333	0.083333	2.08333	3.66667	2	3.25	0.25	1.41667	1.33333
	1.33333	0.666667	2.5	2.83333	0.666667	1.41667	1	0.833333	2.41667	0.666667	2.41667	0	5.16667	0.333333	2	5.16667	2	1.16667	6.58333	5.25	0.333333	1.83333	5.91667	5.33333	0.5	2.75	2.33333	2.25	8.33333
	1.4	0	0	0.8	0.2	2.9	0	0.5	2.3	0.6	0.4	0	0	0	2.7	2	2.2	2.1	5.6	0.4	0.2	1.2	0	0.4	1.6	2.8	0.2	0.8	1.6

## Sheet: Figure 1d-h
Figure 1d	MWM latency, 10mo
individual animals in subcolumns
Trial	+/+											ΔNLS/+
1	47.975	46.45	32.05	48.875	55.8	60	60	42.6	26.35	45.55		25.8	53.075	35.375	53.6	54.625	42.425	60	25.125	60	48.375	52.25
2	43.125	21.025	36.2	28.775	45.825	46.35	31.35	33.7	15.425	49.45		17.125	41.45	32.725	21.1	26.825	48.675	40.125	42.65	46.075	25.975	48.375
3	9.475	23.825	11.125	8.775	34.975	26.975	15.4	26.575	18.975	17.925		12.5	17.8	13.95	23.35	26.175	32.25	15.825	47.7	22.425	11.15	20.75
4	15.3	16.425	6.7	22.5	18.7	25.425	33.55	10.825	24.525	24.325		9.05	20.475	33.575	17.275	35.925	34.85	30.4	10.6	23.925	23.05	17.3
5	17.275	6.2	5.775	17.225	39.15	39.65	34.625	9.2	7	20.65		15.125	22.975	16.8	11.85	19.95	18.375	34.625	12.725	43.7	13.95	14.925
Figure 1e	MWM distance, 10mo
Trial	+/+											ΔNLS/+
1	9.14967	7.99675	6.0645	8.902	6.79075	10.711	6.59667	6.349	4.85875	8.8945		4.767	8.967	6.85675	8.191	6.5075	7.574	10.057	5.5115	9.65833	7.9955	8.30925
2	8.755	4.4115	7.5175	4.82675	3.77225	8.3075	5.15475	5.1395	3.19025	9.354		4.13125	7.5785	6.815	4.293	4.42725	9.9505	7.467	8.5835	6.0065	4.69075	8.41425
3	2.17975	4.423	2.36925	1.6045	5.63675	4.93675	3.002	4.34275	3.85975	3.65075		2.44325	3.86125	2.898	3.9875	4.55975	6.87225	3.159	9.62825	3.66425	2.12125	4.5205
4	3.42625	3.33275	1.5995	4.11525	2.93125	4.4635	5.752	1.55425	4.98975	5.30575		1.74875	4.49625	7.37925	3.99575	6.1585	7.81	6.22075	2.52975	4.26125	3.71325	3.4275
5	3.5885	1.21925	1.23475	3.54275	5.76975	7.0725	5.31275	1.55975	1.4785	4.5335		2.683	4.44175	3.14325	2.79425	3.356	4.35825	6.98	3.01275	5.739	3.03425	3.27925
Figure 1f	MWM probe trial, 10mo
	+/+											ΔNLS/+
Others	13.2333	5.96667	7.93333	6.36667	10.4667	15.4667	12	11.1	5	4.93333		12.1667	10.6	9.8	10.5333	15.2667	12.3667	15.4	15.5667	14.7667	11.5333	10.4
Target	20.3	42.2	35.9	40.9	28.6	13.6	23.6	26.7	45	45.2		23.2	28.2	30.6	28.4	13.9	22.6	13.4	13.4	15.6	25.4	28.7
Figure 1g	MWM extinction 1, 10mo
	+/+											ΔNLS/+
Others	12.9	9.7	11.6	13.2333	21.4	18.2333	13.6333	17.2	5.2	4.3		8.93333	7.43333	7.9	14.1667	17.3	13.5333	14.0333	20.0333	17.5	20.7667	9.8
Target	13.8	14.9	19.4	19.9	24.3	25.1	27.8	31.1	32.1	8.1		0.2	12.1	17.1	18.4	18.6	19	25.1	25.9	26.4	3.7	37.7
Figure 1h	MWM extinction 2, 10mo
	+/+											ΔNLS/+
Others	13.5667	9.46667	10.4667	10.2	16.1	19.4333	16.4667	11.8333	12.9333	6.96667		13	15.0333	16.4667	13.5667	16.6333	5.83333	18.0333	7.16667	16.9	17.6667	9.5
Target	19.3	31.5	28.6	29.5	11.8	1.7	10.6	24.6	21.1	39.1		21	14.5	10.7	19.3	8.4	42.5	5.9	38.4	9.3	7	31.5

## Sheet: Figure 2
Figure 2a	Resident intruder, 4 mo, time of contact
minutes	+/+									ΔNLS/+
1	38.35	18.45	26.81	31.05	14.37	14.06	32.06	27.87	46.98	26.75	48.88	34.22	36.57	42.6	18.82	16.59	24.26
2	28.69	13.66	18.22	16.19	4.32	5.64	19.28	20.48	17.75	19.1	33.36	18.89	5.24	18.54	7.29	12.4	16.28
3	1.92	13.67	14.02	7.59	20.48	3.84	17.3	15.66	6.42	18.97	26.13	14.27	25.57	19.55	5.46	14.6	8.09
4	18.61	3.49	12.07	3.98	4.62	3.13	13.08	10.44	5.91	7.02	3.54	26.54	7.44	13.44	19.65	22.25	7.16
5	4.54	2.64	24.76	16.49	6.17	6.05	4.28	3.95	1.58	5.82	6.72	20.7	11.34	2.54	19.85	19.61	14.9
Figure 2a	Resident intruder, total time of contact, 4mo
	+/+	Δ/+
	92.11	77.66
	51.91	118.63
	95.88	114.62
	75.3	86.16
	49.96	96.67
	32.72	71.07
	86	85.45
	78.4	70.69
	78.64
Figure 2b	Resident intruder, 10 mo, time of contact
minuutes	+/+														ΔNLS/+
1	10.4	10.7	8.7	12.1	5.9	3.7	10	10.8	10.2	10.2	9.9	7.4	6.1	7.6	15.5	10.8	10.2	17.5	12.5	9.3	17.6	13.5	28	8.1	23.1	23.1	17.9	4.8
2	3	5	3.5	9.3	3.8	3.6	4.1	3.7	5.75	15.36	11.28	5.77	4.27	7.19	18	8.9	6.5	8.3	10.8	3.5	5.5	8.27	7.99	19.97	25.08	5.2	15.3	2.3
3	5.9	5.1	2.7	2.6	1.4	4.1	3.9	1.2	7.17	7.91	8.02	6.35	5.04	8.12	13.2	4.5	13.6	9.4	5.2	6.1	6.6	14.63	12.2	20.97	10.32	4.8	7.9	2.5
4	6.7	2.7	0	4.3	8.9	7.5	7.8	3.9	6.25	7.04	5.96	4.5	2.83	3.73	20.5	6	5	13.7	8.3	4.4	4.7	7.38	6.42	16.47	10	15.6	13.7	10.4
5	4.2	8.9	2.2	5	11.4	2.5	4.1	6.1	0.33	11.25	14.33	1.86	7.28	7.5	17.2	10	12.9	8.2	2.8	21.4	6.9	4.93	9.03	12.43	25.96	7	9.3	13.4
Figure 2b	Resident intruder, total time of contact, 10mo
	+/+	Δ/+
	30.2	84.4
	32.4	40.2
	17.1	48.2
	33.3	57.1
	31.4	39.6
	21.4	44.7
	29.9	41.3
	25.7	48.71
	29.7	63.64
	51.76	77.94
	49.49	94.46
	25.88	55.7
	25.52	64.1
	34.14	33.4
Figure 2c	Resident intruder, 22 mo, time of contact
minutes	+/+										ΔNLS/+
1	7.5	8.87	9.5	6.94	10.45	7.23	7.76	11.74			11	19	11	8.8	18	7.14	6.31	10.15	15.16	11.79
2	9.7	11.64	7.23	5.9	3.1	8.91	25.86	5.97			6.8	7.9	4.6	9.9	15.5	5.6	8.11	5.04	19.52	15.41
3	2.55	6.79	6.68	5.23	9.5	9.73	16.21	8.21			5	13.7	7.9	5.5	16.5	9.49	11.17	10.83	11.6	22.36
4	5.03	6.64	6.15	4.49	5.32	8.8	2.4	7.2			4.6	4.4	9.5	5.9	14.1	10.42	12.59	12.37	7.64	14.42
5	0.33	2.91	6.01	8.79	3.41	7.75	1.04	10			4.4	8.2	13.8	7.8	5.3	31.62	17.3	13.25	26.91	7.11
Figure 2c	Resident intruder, total time of contact, 22mo
	+/+	Δ/+
	25.11	31.8
	36.85	53.2
	35.57	46.8
	31.35	37.9
	31.78	69.4
	42.42	64.27
	53.27	55.48
	43.12	51.64
		80.83
		71.09
Figure 2d	3 chamber test, 4mo
individual animals in subcolumns
	Mouse																		Empty
	+/+									ΔNLS/+									+/+									ΔNLS/+
Trial 2	19.89	23.92	24.45	31.53	62.66	29.63	28.13	30.32	29.1	19.71	37.88	30.8	45.56	23.87	32.33	41.87	36.69		4.2	11.68	11.24	5.34	4.96	25.52	17.1	16.82	10.62	8.42	7.62	8.62	11.42	11.14	4.8	5.58	11.62
Trial 3	31.98	43.23	54.14	20.63	40.82	42.36	42.02	25.22	37.43	23.81	46.68	32.99	44.56	55.14	25.01	32.19	25.58		8.48	4.24	11.06	11.64	14.12	17.96	6.52	7.16	6.08	2.72	6.24	8.08	17.46	7.52	3.8	10.12	15.3
Trial 4	28.46	5.21	26.4	12.71	69	26.74	24.89	18.93	25.31	14.63	12.09	13.8	37.56	20.25	27.6	19.44	19.1		6.44	6.7	27.54	1.06	17.62	10.7	18.1	12.52	13.5	7.14	9.88	2.04	16.16	5.52	8.22	4.46	11.22
Figure 2e	3 chamber test, 10mo
	Mouse																														empty
	+/+															ΔNLS/+															+/+															ΔNLS/+
Trial 2	43.21	50.57	56.05	28.55	29.47	35.18	24.84	37.6	33.4	18.7	15.5	19.6	14.5	27.7		29.87	93.55	85.22	0	113.8	34.61	47.26	44.6	36.7	24.1	31.7	27.5	27.8	33.4		15.1	9.3	13.2	18.8	10.9	5.7	12.3	2.2	3.9	7.4	17.5	5	3.7	10.4		16.3	66.4	5.8	3.1
Trial 3	49.74	26.95	33.04	12.55	21.12	35.94	16.21	27.1	25.8	15.1	20.3	19.4	12	16.9		20.51	75	56.09	73.85	68.07	39.08	22.84	31.8	20.2	18.4	34.9	17.7	28.3	29		4	14.5	6.7	12.2	10.7	19.3	10.4	6.9	5.3	4.8	7.9	3.4	5.1	5.4		30.5	0	7.6	11.1
Trial 4	20.56	14.82	40.96	18.03	11	34.5	13.38	17.7	13.6	6.2	8.1	10.7	11.3	19.3		10.47	36.14	64.93	6.06	62.29	17.9	19.76	20.5	8.7	10.4	22.1	19.3	16.4	22.6		7.5	7.2	7	1	11.7	8.2	5.5	4.8	4.2	5.3	13.5	4.4	2.8	5.1		4.1	5.2	3.5	9
Figure 2f	3 chamber test, 22mo
	Mouse																				Empty
	+/+										ΔNLS/+										+/+										ΔNLS/+
Trial 2	40.68	40.42	14.72	40.59	25.86	30.44	34.34	39.63			46.3	28.52	44.36	24.72	12.99	32.93	8.2	12.2	32.04		0	3.7	6	2.4	5.3	2.9	6.2	1.5			14.1	2.2	6	1.9	4.6	3.2	1.3	1.9	5.8
Trial 3	19.4	16	57.1	9.7	30.5	19.1	16	18.9			16.09	37.06	18.15	6.7	20.27	3.82	6.3	12.5	16.2		1.8	3.1	1.3	1.3	1.3	2	4.9	2.9			2.7	4.4	3.2	3	3	0.5	4.5	1.1	3.5
Trial 4	8	11.4	12	5.5	17.6	21.9	6.8	13.6			10.6	23.3	4.4	5.6	14.7	10.6	2.8	5.1	25.9		0	2.1	0	0.4	3.6	4.5	1.8	6.2			5	4.7	1	3.8	5.4	2.3	2.8	1.2	2.7
[truncated: 10 more columns]

## Sheet: Figure 3
Figure 3d	Fraction active cells 4mo					Figure 3e	Average amplitude, 4m				Figure 3f	Transient frequency, 4mo					Figure 3g	Fraction active cells 10mo					Figure 3h	Average amplitude, 10mo				Figure 3i	Transient frequency, 10mo
	+/+	∆/+					+/+	∆/+				+/+	∆/+					+/+	∆/+					+/+	∆/+				+/+	∆/+
	0.92	0.92					0.138405	0.253723				12.6	5.28					0.0434783	0.145161					0.162246	0.0853192				0	0.48
	0.87	0.97					0.144261	0.336794				10.92	6.72					0.08	0.12963					0.108857	0.0821402				0	0
	0.5	0.96					0.131039	0.242896				6.12	2.52					0.0266667	0.107143					0.11539	0.0932825				0	0.48
	0.71	0.95					0.119743	0.168196				7.44	7.8					0.0757576	0.207792					0.126894	0.150344				0	0.36
	0.74	0.86					0.127017	0.175261				13.2	8.76					0.230769	0.222222					0.208535	0.180533				0	0
	0.97	0.71					0.139325	0.254798				11.16	6.72					0	0.193548					0.101822	0.162769				0	0
	0.94	0.99					0.0893581	0.311151				8.52	8.52					0.387755	0.318841					0.0932574	0.100921				0	0
	0.72	0.62					0.111418	0.192728				9.72	5.28					0.0925926	0.285714					0.158874	0.0924635				0	0
	0.69	0.93					0.112989	0.238839				11.28	0					0.228571	0.55					0.114597	0.108197				0	0
	0.84	0.81					0.116378	0.19228				10.8	8.28					0.189189	0.27027					0.110512	0.108462				0	0
	0.87	0.75					0.109581	0.321459				8.52	3.12						0.378378					0.170521	0.163049				0.24	3.24
	0.75	0.95					0.114361	0.149748				0	8.64						0.363636					0.119203	0.109109				0	0
	0.92	0.91					0.14589	0.165713				8.04	9						0.554054					0.158774	0.186549				0	0
	0.67						0.156627	0.149644				11.28	8.16						0.253731					0.173774	0.193451				0	0
	0.8						0.112941	0.243431				9.36	3.48											0.145468	0.223769				0	0
	0.69						0.122353	0.262052				8.04	7.56											0.0854865	0.156293				0	0
	0.84						0.0954593	0.31009				5.64	9.24											0.107971	0.154061				0	0.96
	0.68						0.120405	0.141622				10.44	13.2											0.109621	0.171514				0	0
	0.89						0.126687	0.0999753				10.92	5.52											0.101771	0.111327				0	0
	0.85						0.123989	0.161691				8.76	3											0.101539	0.140793				0	0
	0.78						0.138304	0.118631				9.36	4.8											0.119186	0.117971				0	0.24
	0.79						0.167472	0.221553				10.8	2.64											0.136949	0.155758				0	0
	0.97						0.140466	0.134108				12.24	5.76											0.0950418	0.14821				0	0
	0.97						0.128057	0.32588				12	2.76											0.124575	0.821211				0	0
	0.97						0.13833	0.147292				8.28	9.12											0.0390216	0.153897				0	0
							0.116743	0.148964				10.32	8.04											0.0502617	0.132262				0	0
							0.126885	0.17151				9.6	7.56											0.0457015	0.148595				2.04	0
							0.109162	0.115288				7.92	5.88											0.0283947	0.118628				0	0
							0.225983	0.138129				3.96	0.72											0.0522971	0.181224				0	0
							0.134729	0.126515				9.6	5.4											0.0458064	0.259573				0	0
							0.116722	0.134313				7.2	6.72											0.0348073	0.1645				0	0
							0.100985	0.133004				8.16	6.72											0.0385687	0.280611				0	0
							0.12796	0.170813				6.96	7.8											0.0378057	0.12858				0	1.68
							0.111314	0.178557				6.96	8.04											0.0481786	0.310899				0	0
							0.137943	0.262721				7.68	8.04											0.0405891	0.118267				0	0
							0.119142	0.299289				8.16	7.68											0.0333533	0.127885				0	0
							0.173972	0.127565				5.88	9.72											0.0483075	0.0889482				0	0
							0.13179	0.227467				12.12	4.56											0.0387227	0.215396				0	0
							0.145364	0.106297				11.28	6											0.0797355	0.138962				0	0
							0.112784	0.145783				8.76	7.8											0.03574	0.193044				0	0
							0.112088	0.243888				0	8.64											0.0339056	0.160376				0	0
							0.111543	0.121674				6.24	5.88											0.0411368	0.260242				0	0.48
							0.120533	0.248251				5.76	1.08											0.0419923	0.283452				0	0
							0.135939	0.119078				7.44	7.8											0.0312239	0.278536				0	0
							0.117508	0.178207				7.44	0											0.0303047	0.11585				0	0
							0.115365	0.137234				6.6	7.32											0.0338559	0.158784				0	0.6
							0.105275	0.203468				5.88	5.16											0.0364404	0.16489				0	0
							0.112607	0.213677				7.2	6.24											0.0359085	0.351984				0	0
							0.118724	0.13836				10.44	9.6											0.0310826	0.173345				0	0
							0.114521	0.281204				7.08	7.68											0.0270302	0.152363				1.08	0
							0.124571	0.254642				0	7.8											0.0400537	0.12648				0	0
							0.108809	0.147544				8.28	7.44											0.0362901	0.149782				0	0
							0.125717	0.147237				0	8.76											0.035544	0.14741				0	0
							0.117475	0.175754				7.8	6.96											0.0334188	0.12867				0	0
							0.11665	0.192714				0	7.68											0.0294393	0.122864				0	0
							0.120195	0.21913				8.52	4.08											0.029605	0.180883				0	0
							0.0962878	0.115217				5.64	6.24											0.0290974	0.114854				0	0
							0.129859	0.092507				7.8	6.36											0.0323533	0.106571				0	0
							0.166567	0.132858				7.44	4.68											0.053664	0.115991				0	0
							0.160611	0.148427				7.92	1.92											0.0333123	0.177193				0	0
							0.185952	0.187202				9.6	6.84											0.0362545	0.219616				0	0
							0.148786	0.22125				5.04	3.96											0.0358745	0.114121				0	0
							0.10071	0.186489				9.36	8.4											0.0401121	0.133473				0	0
							0.103456	0.144604				9.36	8.28												0.231263				0	0
							0.148207	0.229146				8.88	3.48												0.13766				0	0
							0.0931869	0.174287				9.96	5.4												0.209493				0	0
							0.0972416	0.1375				0	5.64												0.0931496				0.24	0
							0.114565	0.144987				7.8	3.36												0.0796838				0	0
							0.0898213	0.244366				0	0												0.079286				0	0
							0.138443	0.181468				4.08	3.12												0.149831				0	0
							0.147456	0.138067				3.72	6.6												0.123097				1.08	0
							0.0982432	0.129966				9.24	4.8												0.124314				0	0.6
							0.121455	0.232254				3.24	7.44												0.158288				0	0
							0.136639	0.219038				2.64	4.56												0.103682				0	0
							0.102967	0.121633				0	6.12												0.0848564				0	0
							0.115303	0.215537				3.12	0												0.112918				0	0
							0.128797	0.152751				7.08	6.84												0.158743				0	0
							0.102619	0.276919				9.84	8.04												0.13263				0	0
							0.140938	0.172551				8.16	5.64												0.153781				0	0
							0.132217	0.149606				6.48	0												0.13933				0	0
							0.106766	0.186437				6.84	4.56												0.167659				0	0
							0.107209	0.223469				6.24	4.2												0.120588				0	0
							0.100928	0.184078				4.68	6.36												0.134523				0	0
							0.104267	0.180892				4.92	4.68												0.143799				0	0
							0.101117	0.117208				4.44	5.76												0.244288				0	0.12
							0.107571	0.152794				8.52	4.32												0.139799				0	0.48
							0.112693	0.143915				7.8	7.68												0.152755				1.08	0.12
							0.104461	0.168663				5.88	3.48												0.0837939				0	0
							0.106702	0.239046				6.72	5.76												0.112691				0	0
							0.117157	0.144712				3.72	1.32												0.108876				0	0
							0.0919915	0.155108				3.84	2.4												0.0910272				0	0
							0.100384	0.170161				5.64	3.96												0.0693325				0	0
							0.0942409	0.173792				7.44	0												0.128373				0	0
							0.112429	0.166236				6.96	6.72												0.113459				1.08	0
							0.0950673	0.272227				0	5.76												0.117506				0.36	0
							0.0909335	0.151134				6.12	4.92												0.114695				0	0
							0.099639	0.189752				4.44	3												0.0836356				0	0
							0.120349	0.160654				5.04	6.96												0.127961				0	0.48
							0.127614	0.169692				8.28	8.28												0.139048				0	0
							0.108005	0.105212				5.52	6.24												0.130365				0	0
							0.111066	0.287332				4.32	8.88												0.094269				0	0
							0.106633	0.115725				3	6.72												0.1084				0	0
							0.0939059	0.185847				0	3.48												0.112505				0	0
							0.196945	0.289831				7.8	0												0.0756584				0	0.12
							0.156021	0.343014				4.68	0												0.107506				0	0
							0.164961	0.209167				5.76	4.8												0.120542				0	0
							0.238007	0.301339				5.76	7.68												0.109415				0	0
							0.176351	0.208727				0	5.64												0.116276				0	0
							0.130233	0.529618				8.4	8.16												0.100345				0	0
							0.117169	0.129413				1.56	3.24												0.123572				0	0
							0.130397	0.167839				2.16	6.6												0.0976065				0	0
							0.210961	0.18642				2.76	7.2												0.0933859				0	0
							0.127803	0.180133				0	12												0.0894457				0	0
							0.10398	0.368894				5.52	6.24												0.212957				0	0.36
							0.105563	0.204308				5.04	9.36												0.0847586				0	0
							0.18263	0.206147				4.8	9												0.0914128				0	0
							0.143465	0.239365				0	8.76												0.107636				0	0
							0.219465	0.120476				5.16	5.4												0.0905374				0	0
							0.295461	0.123818				1.68	9												0.0860263				0	0
							0.274477	0.132488				4.68	9												0.107653				0	0
							0.13143	0.172348				1.08	3.6												0.0876247				0	0.24
							0.111251	0.129233				4.68	11.04												0.0954374				0	0
							0.163704	0.239765				2.4	3.6												0.0860171				0	0
							0.166016	0.307049				5.28	4.08												0.085248				0	0
							0.323895	0.207476				4.32	9.6												0.094894				0	0
							0.120795	0.186819				2.04	1.8												0.0849574				0.24	0
							0.161227	0.103319				4.44	2.76												0.08854				0	0
							0.136408	0.292617				3.36	4.56												0.108868				0	0
							0.158261	0.155614				6.48	7.2												0.11427				0	0
							0.154525	0.285788				5.76	2.52												0.0967372				0	0
							0.302029	0.153904				8.64	0												0.105669				0	0
							0.17242	0.235284				8.28	7.44												0.0836041				0	0
							0.168134	0.163709				12.24	8.52												0.144482				0	0
							0.21661	0.201662				1.8	9.48												0.113198				0	0.24
							0.147007	0.131914				1.32	9												0.0854527				0	0
							0.295309	0.110183				0	4.92												0.128999				0	0
							0.133649	0.158986				3.96	11.4												0.173668				0	0
							0.148284	0.113137				4.92	9.24												0.0918875				0	0
							0.143693	0.159076				4.08	10.2												0.0744235				0	0
							0.132121	0.10477				2.88	6.6												0.0955183				0	0
							0.395671	0.218866				0	5.52												0.134867				0	0
							0.16529	0.226213				0	6.24												0.123917				0	0
							0.145317	0.188558				4.08	11.52												0.196447				0	0
							0.12668	0.105445				4.44	6.72												0.243667				0	0
							0.203054	0.21671				1.68	4.68												0.0940895				0	0
							0.178468	0.152089				0	4.08												0.108269				0	1.44
							0.152695	0.16573				6.96	5.4												0.0864983				0	0
							0.127969	0.206254				3.48	3.24												0.10878				0	0
							0.127238	0.14828				3	1.32												0.138296				0	0
							0.17188	0.121921				4.44	6												0.0862934				0	0
							0.153018	0.175818				4.32	7.56												0.103553				0	0
							0.114508	0.207003				0	4.08												0.0986816				0	0
							0.133542	0.263152				2.4	7.32												0.0819574				0	0
							0.15151	0.141515				0	6.24												0.0996863				2.4	0
							0.19141	0.166942				6.24	1.68												0.0927782				0	1.2
							0.122	0.18239				3.24	8.28												0.237772				0	0
							0.126249	0.154462				3.48	7.44												0.0822263				0	0.96
							0.135204	0.18537				0	9.48												0.0868823				0	0
							0.176297	0.166022				5.4	5.04												0.0818511				0	0
							0.14628	0.177734				0	5.64												0.0819942				0	0
							0.220995	0.188858				0	3.72												0.095833				0	0
							0.123811	0.170776				3	7.08												0.0914459				0	0
							0.0786523	0.156727				5.28	7.8												0.384926				0	0
							0.148909	0.201615				0	5.04												0.132964				0	0
							0.149968	0.247461				0	8.88												0.109294				0	0
							0.158031	0.195331				0	5.4												0.101406				0	0
							0.275001	0.10928				3	6.84												0.115219				0	0
							0.150011	0.122059				0	7.44												0.156319				0	0
							0.216114	0.142269				0	5.4												0.0927151				0	0
							0.112389	0.162408				4.08	2.76												0.0761424				0	0
							0.111944	0.191419				1.2	4.92												0.0946875				0	0
							0.15488	0.205721				0	3.72												0.0780434				0	1.44
							0.23161	0.156967				0	11.64												0.0987671				0	0
							0.121391	0.203531				0	6.6												0.103046				0	0
							0.152787	0.172265				0	2.4												0.122588				0	0
							0.202008	0.142637				0	5.4												0.0872794				0	0
							0.108237	0.13851				0	6.96												0.223457				0	1.44
							0.188576	0.169508				2.76	6.24												0.1078				0	1.68
							0.265364	0.187497				0	4.44												0.102131				0	0.6
							0.16772	0.172263				2.64	4.92												0.122936				0	0.6
							0.181255	0.124208				0	7.44												0.115509				0	0
							0.146861	0.145439				0	6.84												0.131894				0	0
							0.301245	0.169479				1.68	8.64												0.147498				0	0
							0.185043	0.201134				3.48	8.28												0.147418				0	0
							0.174119	0.186299				0	8.52												0.106149				0	0.24
							0.149408	0.11587				2.52	8.4												0.137455				0	0
							0.185584	0.171136				0	5.04												0.140648				0	0
							0.140577	0.170991				2.64	7.32												0.112316				0	0
							0.239228	0.127841				3.48	5.16												0.143355				0	0
							0.126646	0.159646				0	1.2												0.0987722				0	0
							0.221972	0.169882				0.48	5.4												0.0885556				0	0
							0.238976	0.123957				0	4.8												0.128794				0	1.08
							0.109671	0.163412				0	4.56												0.193005				0	1.2
							0.154478	0.187215				0	4.68												0.0936255				0	0
							0.133198	0.161462				4.44	7.08												0.158832				0	0.12
							0.188018	0.147612				0	4.08												0.118607				0	0.48
							0.192377	0.165871				0	7.2												0.352145				0	0
							0.131263	0.131435				0	8.28												0.116473				0	0
							0.146427	0.177182				0	4.68												0.126097				0	0
							0.23976	0.235862				2.52	8.4												0.100761				0	0
							0.145953	0.31359				0	3.36												0.132582				0	0
							0.184052	0.146164				0	9.12												0.0876492				5.52	0
							0.114806	0.268446				0	6.36												0.0786714				0	0
							0.154721	0.219454				0	8.28												0.0854242				2.28	0
							0.156575	0.124017				0	0												0.110555				0	0.24
							0.110635	0.142632				2.64	2.16												0.126764				0	0.72
							0.116199	0.101882				0	6.24												0.0799795				0	0
							0.290583	0.276404				0	9.24												0.107535				0	1.32
							0.221979	0.193691				0	0												0.0965909				0.36	0
							0.18145	0.165869				3.96	3.24												0.0715326				0	0
							0.111325	0.215294				3	4.2												0.0884799				0	0
							0.113854	0.234708				0	7.8												0.125269				0	0
							0.131192	0.188092				1.44	1.92												0.117361				0	0
							0.11349	0.217824				0	3.84												0.0877052				0.36	0.6
							0.266198	0.521895				0	6.84												0.118616				0	1.2
							0.143181	0.222842				0	2.76												0.0986677				0	0
							0.19135	0.251336				0	1.44												0.159243				0	0
							0.135554	0.272951				0	5.04												0.156958				0	0
							0.152122	0.19877				0	1.92												0.111302				0	0
							0.153417	0.134826				0	11.28												0.0939227				0	0
							0.196141	0.187939				0	4.08												0.0946356				0	0
							0.146087	0.179393				0	7.2												0.138892				0	0
							0.0991163	0.228284				0	6.48												0.0880694				0	0
							0.15049	0.752947				3.12	10.2												0.100579				0	0
							0.120043	0.336184				3.12	6.96												0.0974752				0	0
							0.137769	0.120922				1.44	5.88												0.145297				0	0
							0.124103	0.217146				0	4.08												0.107971				0	0
							0.113529	0.124189				0.96	9.36												0.0891644				0	0
							0.142225	0.368948				0	7.8												0.141939				0	0
							0.11689	0.240538				0	6												0.0908745				0	0
							0.146695	0.213508				0	4.2												0.0967847				0	0
							0.202877	0.237136				0	6.72												0.108385				0	0
							0.186821	0.222132				0	6												0.0793971				0	0
							0.190911	0.201894				6	9												0.104914				0	0
							0.150047	0.12378				2.64	4.08												0.165029				0	0
							0.297745	0.234537				9.96	9.24												0.0824895				0	0
							0.122415	0.178705				0	3.96												0.0926334				0	0
							0.0949284	0.217072				3.48	5.88												0.122415				0	0
							0.299669	0.20613				6.24	2.88												0.101077				0	0
							0.164856	0.182725				3.12	8.4												0.154101				0	0
							0.113169	0.255506				8.64	4.8												0.089255				0	0
							0.126107	0.255363				2.4	6.12												0.0970935				0	0.48
							0.150043	0.224984				0.36	6.96												0.100651				0	0
							0.12902	0.152149				1.56	6.72												0.110965				0	0
							0.155793	0.165383				5.52	2.28												0.11303				0	0.96
							0.104899	0.288635				1.44	4.8												0.0978161				0	0
							0.189565	0.269428				5.28	2.04												0.185021				0.48	0
							0.158575	0.107658				2.04	5.64																0	0
							0.30129	0.184686				8.76	4.56																0	0
							0.190159	0.139196				2.28	6.36																0	2.28
							0.101162	0.147784				2.64	8.28																0	0.12
							0.0960603	0.144938				0.48	4.56																0	6.36
							0.139539	0.126672				6.48	5.28																0	2.28
							0.206242	0.143897				3.24	8.16																0	3.96
							0.159098	0.142551				11.64	4.8																0	1.32
							0.288597	0.159341				1.92	3.96																0	1.2
							0.126431	0.180175				3.48	6.96																0	6
							0.264886	0.144604				0	7.32																0	0.6
							0.175698	0.120384				0	2.88																0	0
							0.21134	0.129309				10.44	6.96																0	0
							0.16368	0.143362				6.84	4.92																0	0
							0.308523	0.121506				3	2.4																0	0
							0.234697	0.145321				4.44	3.72																0	1.68
							0.165956	0.18799				6.84	1.08																0	2.16
							0.100571	0.182443				8.76	4.68																0	0
							0.304876	0.157666				5.28	6.84																0	0
							0.138153	0.13119				6	3.24																1.44	0
							0.106157	0.197809				5.52	5.88																0	0
							0.115941	0.153887				3.84	2.16																0	0
							0.193395	0.177504				0.96	4.32																0	0
							0.141541	0.147121				0	4.68																0	0
							0.125673	0.149587				2.88	0																0	2.04
							0.284623	0.228971				6.24	0																0	0
							0.123062	0.169112				2.28	4.68																0	0
							0.111428	0.198263				0	0																0.12	0
							0.157973	0.157787				5.52	3.72																0	0
							0.210667	0.177406				1.68	0																0	0
							0.132575	0.14751				0	2.88																0	0
							0.192059	0.2039				6.6	3.72																0	0
							0.165664	0.147097				0	3.96																0	0.6
							0.145308	0.187853				0	3.24																0	0
							0.149448	0.172601				3.24	3.12																0.6	0
							0.164893	0.157052				2.4	4.68																0.48	0
							0.142279	0.194986				2.4	4.32																0	0
							0.133444	0.178566				3.48	3.6																0.6	0
							0.152121	0.171752				2.52	4.92																2.88	0
							0.118065	0.127788				5.04	5.04																0	0
							0.224161	0.121698				0	5.16																0	0
							0.121527	0.154351				3.36	5.88																0.72	0
							0.123393	0.116188				4.8	6.24																0	0
							0.161505	0.0871934				2.04	5.76																0	0
							0.0857233	0.10567				0	4.44																0	0
							0.188475	0.110824				0	6.36																0.6	0
							0.167903	0.062466				0	5.64																0	0
							0.098502	0.0791894				1.68	2.88																0	0
							0.136681	0.100765				1.68	3.24																0	0
							0.143649	0.13156				0	7.92																0	0
							0.135011	0.111487				2.76	6.6																0	0
							0.0975146	0.171029				0	4.44																0.36	0
							0.163806	0.108202				5.76	3.48																0	0
							0.105611	0.105021				0	5.16																0	0
							0.1535	0.06732				3.48	3.48																0	0
							0.217529	0.101171				2.76	3.72																0	0
							0.137399	0.123758				0	0.96																0	0
							0.125629	0.149663				0	7.68																0	0
							0.208517	0.122724				0	5.16																0	0
							0.107728	0.103642				0	6.36																0	0.84
							0.124082	0.101606				1.68	6.84																0	0
							0.10668	0.0701164				3.12	1.8																0	0
							0.214923	0.0903218				4.32	6.6																0	0
							0.107318	0.101949				0.72	5.52																0	0
							0.123463	0.0928176				3	8.28																0	0
							0.111833	0.0828633				0	7.2																0	0
							0.100664	0.123752				2.76	7.2																0	0
							0.112433	0.105789				2.64	7.32																0	0
							0.133254	0.102228				0	5.52																0	0
							0.201886	0.102958				0	5.52																0	0
							0.124195	0.106577				1.8	6.12																0	0
							0.102957	0.120159				2.88	3.6																0	0
							0.0922522	0.130272				0	7.68																0	1.44
							0.142945	0.103663				0	6.12																0	0.84
							0.126643	0.111813				0	4.92																0	0
							0.0789685	0.115138				0	5.4																0	0
							0.117276	0.0971356				2.28	3.84																0	0
							0.119304	0.103157				1.68	5.28																0	0
							0.113388	0.114846				0	2.64																0	1.2
							0.0995232	0.12046				0.36	8.4																0	0
							0.150026	0.106399				3.72	3.24																0	2.16
							0.127567	0.12593				0	2.88																0	0
							0.121602	0.0994262				0	4.8																0	0
							0.0883226	0.153727				0	4.44																0	0
							0.218628	0.0763608				3.24	4.2																0	1.92
							0.272674	0.128266				4.2	5.64																0	0
							0.251405	0.08653				1.92	3.6																0	0
							0.174121	0.0956121				0.6	2.76																0	0.48
							0.174342	0.0757273				1.68	5.28																0	0
							0.181804	0.169925				4.8	5.16																0	0
							0.165193	0.089651				5.4	4.32																0	0.96
							0.142871	0.0885153				0	4.92																0	0
							0.137874	0.0774382				2.4	4.8																0	0
							0.135645	0.0792013				7.32	2.52																0	0.36
							0.146234	0.0991576				6.84	4.56																0	0
							0.122994	0.0793509				3.6	0																0	0
							0.167793	0.0912465				1.56	3.48																0	0
							0.15918	0.0799151				6.48	4.08																0	0
							0.134352	0.117106				6.84	7.56																0	0
							0.132204	0.087373				7.68	3.84																0	0
							0.148193	0.0841518				2.4	0																0	0
							0.165428	0.0709829				3.36	4.44																0	0
							0.126207	0.0813984				0.36	7.44																1.2	0
							0.160644	0.0686894				5.88	0																0	0
							0.112657	0.0901485				3.12	8.4																0	0
							0.141183	0.0860561				3.96	6.12																0	0
							0.110623	0.0784437				2.4	4.32																0	0
							0.223457	0.0791611				3.6	9.96																0.84	0
							0.128727	0.0806277				8.16	4.44																0.72	0
							0.178828	0.0762949				4.92	5.52																0.96	0
							0.134871	0.102198				6.48	4.92																0	1.44
							0.225852	0.0870509				2.16	4.32																0	0
							0.152563	0.102388				7.92	0																1.8	0
							0.235536	0.123997				5.52	6.96																0	0
							0.164347	0.106599				3.24	2.88																3.24	1.44
							0.168345	0.0717601				8.88	3.84																0	0
							0.145493	0.0825938				14.52	0																0.72	0
							0.168522	0.094542				5.52	4.56																0.96	0
							0.12266	0.0940983				5.04	8.04																0.96	1.2
							0.147112	0.109382				5.4	5.4																0.84	0.12
							0.156254	0.0987896				5.4	5.16																0	0
							0.123657	0.161141				4.32	3.48																0.12	0
							0.120072	0.109772				4.32	3.48																0.96	0
							0.141624	0.107975				2.28	4.2																0	0
							0.199204	0.107524				7.32	6																1.08	0
							0.176753	0.105106				3.72	3																0	0
							0.147347	0.15929				8.04	5.52																0	0
							0.145989	0.168258				6.96	0																0.48	8.4
							0.113421	0.156734				5.28	4.92																0	0
							0.147115	0.117466				1.56	3.36																0	0.96
							0.127465	0.149314				3.6	0																0	0.96
							0.181806	0.101278				4.32	5.16																0	1.92
							0.135493	0.233211				0	4.92																0	0
							0.135344	0.134136				1.92	5.4																0	0
							0.179792	0.0969977				5.76	6.84																0.12	0
							0.124547	0.112743				2.28	3.84																0	0
							0.170898	0.11939				4.2	3.84																0	0
							0.133443	0.112598				5.16	3.72																0.72	0
							0.134321	0.0962863				0	4.8																0	0.72
							0.11501	0.101865				4.2	6.6																0	0
							0.133922	0.134514				4.68	3.12																0	2.4
							0.128521	0.117661				4.2	7.32																0	0
							0.12669	0.0941401				4.92	7.2																0	0.6
							0.14982	0.143403				3.36	0																0.84	0.72
							0.162093	0.10539				4.68	6.84																0	0
							0.157999	0.103282				0	2.52																0	0
							0.148693	0.0981939				2.4	4.32																0	0
							0.127416	0.102714				0	3.48																1.2	0
							0.163921	0.115945				1.2	0																0.12	0
							0.138611	0.112477				0	6.12																0	5.52
							0.160713	0.105158				0	0																0	0
							0.149129	0.102124				1.2	6.48																0	1.08
							0.150119	0.120483				2.76	5.4																0	0
							0.153677	0.105739				3.48	0																0.24	0.84
							0.194314	0.104246				0	5.4																0	0
							0.162837	0.13234				5.76	5.04																0	0.48
							0.182954	0.120312				5.64	6.84																0.24	0
							0.165298	0.100146				0	3.72																0	0
							0.13489	0.124908				4.56	0																0	0
							0.14123	0.129104				4.92	2.04																0	0.12
							0.158964	0.106783				5.88	6.24																0	0.48
							0.196106	0.108466				3.36	7.56																0	0
							0.162839	0.112481				0	4.92																0	0
							0.171369	0.101079				0	4.8																0	1.44
							0.158369	0.115849				3	3																0	0
							0.138746	0.127922				4.32	4.8																0	0
							0.192966	0.128242				0	5.04																0	0.48
							0.139296	0.127259				6.12	0																0	0
							0.116207	0.116509				4.68	6.84																0	0
							0.169142	0.113656				7.44	3.48																0	0
							0.13732	0.0954973				3.96	6																0	0
							0.148508	0.116486				5.16	4.32																0	0
							0.16826	0.116965				0	0																0	0
							0.151587	0.135094				0	3.96																0	0
							0.131901	0.136589				0	3.84																0	0
							0.159932	0.162674				0	5.52																0	0
							0.206522	0.211554				0	1.92																0	0.24
							0.213994	0.0820826				6.48	4.68																0	0
							0.191737	0.101472				0	2.64																0	1.68
							0.157933	0.110724				3.48	3.6																0	0
							0.178229	0.198793				2.4	0																0.24	1.8
							0.196487	0.133305				1.56	3.36																0	0
							0.174637	0.142998				6.36	4.44																0	0
							0.137993	0.0954689				0	4.2																0	0
							0.187852	0.150634				0	3.24																0	0
							0.130942	0.129146				5.64	1.92																0	0
							0.146495	0.134309				3.12	2.76																0	0.24
							0.142325	0.127618				2.76	4.32																0	0
							0.143431	0.152093				0	0																0	6.36
							0.153703	0.199883				3.24	3.6																0	0
							0.163307	0.125048				0	3.48																0	4.32
							0.152081	0.0944156				1.68	0																0.12	0
							0.152672	0.110268				0	4.08																0	0
							0.129118	0.103979				0	3.12																0	0
							0.131	0.113994				8.28	0																0	0
							0.151242	0.0996796				0	0																0	0
							0.165302	0.14764				0	0																0	0
							0.179261	0.121589				0	3																0	0
							0.180985	0.251112				3.48	2.64																0	4.2
							0.140125	0.100491				2.52	5.04																0	0.96
							0.157102	0.109138				4.92	3.6																0	1.08
							0.157196	0.130132				0	0																0	0
							0.184148	0.0987904				0	4.08																0.6	0.12
							0.152789	0.111253				1.56	0																0	2.76
							0.109157	0.108015				0.84	0																0	0.96
							0.137609	0.149591				0	0																0	0
							0.167009	0.151276				3.96	0																0	0
							0.14589	0.113735				4.68	0																1.08	2.4
							0.129192	0.14257				0	0																0.24	1.8
							0.291771	0.112119				0	4.08																1.56	0
							0.260696	0.107841				3.48	2.4																0	0.96
							0.248023	0.0987442				0	2.04																0.12	0
							0.316443	0.100538				3.84	0																0	0
							0.229099	0.13246				5.16	0																0	0
							0.2933	0.12773				2.76	2.4																0	0
							0.209135	0.0971902				4.2	2.04																0	1.32
							0.243353	0.100425				4.32	5.16																0	0
							0.201854	0.127466				4.08	4.56																0	1.2
							0.240216	0.11495				8.88	6.6																0	0
							0.211918	0.10776				11.76	7.68																0	0
							0.192458	0.0885361				6.84	9																0	0
							0.181949	0.107969				10.56	3.6																0	0.24
							0.137311	0.098706				6.36	5.64																0	0
							0.197541	0.132756				5.52	3.6																0	0
							0.185958	0.116624				10.56	6.48																1.32	0
							0.172515	0.120059				7.56	7.44																0	0
							0.167498	0.118823				8.64	8.04																0.48	0
							0.144271	0.182005				7.8	5.28																0	0
							0.191384	0.135022				4.32	7.32																0	0
							0.148879	0.10457				8.64	7.44																0	0
							0.265331	0.11291				6.84	7.92																0	0
							0.148651	0.134857				7.92	7.8																0	0
							0.153173	0.106852				6.72	6.12																0.6	0
							0.0931713	0.118001				7.2	9																0.48	0
							0.160602	0.106916				6.48	4.8																0	0
							0.136624	0.154991				8.88	2.88																0	0
							0.150887	0.127019				2.16	5.16																0	0
							0.142958	0.107368				6.24	3.84																0	0
							0.170716	0.115308				0	5.04																0	0.72
							0.133312	0.120742				7.44	5.52																0	0
							0.125857	0.133789				7.2	6.12																0.24	0
							0.127998	0.104346				4.92	5.88																0	0
							0.170228	0.122926				9.12	10.44																0	1.56
							0.18214	0.104762				6.24	3.12																0	0
							0.161119	0.116158				3.84	3.48																0	0
							0.113926	0.130133				5.16	5.16																0	0.48
							0.189361	0.113811				10.08	4.56																0	0
							0.187442	0.10219				10.56	2.52																0	4.44
							0.117982	0.139928				9	3.36																0.36	0
							0.309046	0.124099				9.48	6.84																0.36	1.08
							0.148934	0.160477				7.08	8.88																0	1.44
							0.173844	0.152913				10.44	7.44																0	1.8
							0.13587	0.238573				10.2	6.84																0	0.48
							0.247299	0.162577				8.28	5.4																0	0
							0.135364	0.154822				9.6	5.52																0	0
							0.135083	0.127292				9.72	2.52																0	0
							0.130923	0.107117				7.8	4.8																0	1.2
							0.121377	0.147881				7.8	4.56																0	1.68
							0.165639	0.117384				0	5.88																0	0
							0.116615	0.187034				6.48	2.76																0	0.84
							0.193406	0.124058				6.96	5.04																0	0
							0.131699	0.17453				7.92	6.24																0	2.76
							0.11873	0.118656				6.6	5.4																0	2.64
							0.139577	0.133542				4.8	5.52																0	1.2
							0.171885	0.119897				5.04	3.6																0	1.2
							0.182941	0.108208				9.6	0																0	3
							0.168957	0.138643				7.08	2.76																0	1.08
							0.14876	0.174515				7.92	6.84																0	1.56
							0.132276	0.140506				5.4	5.4																0.12	1.44
							0.169674	0.136721				9.96	5.52																0.36	1.44
							0.191484	0.171364				8.88	4.44																0	0
							0.172528	0.125939				8.88	4.08																0	0.72
							0.138971	0.125757				6.84	6.12																0	0
							0.167952	0.167141				8.52	5.04																0.36	0
							0.216243	0.155677				8.64	4.68																0	0
							0.140123	0.118936				7.32	4.32																0	1.2
							0.161175	0.153867				7.56	3.48																0.48	1.56
							0.125295	0.0913109				6.48	3.72																	0
							0.180079	0.132562				5.76	4.92																	0.72
							0.142182	0.158564				6.6	4.2																	0
							0.17395	0.129373				0	7.08																	0
							0.140731	0.135667				9.96	4.32																	2.04
							0.167063	0.100748				8.04	2.52																	0.6
							0.146938	0.119999				6	4.08																	0
							0.137665	0.1424				8.04	3.24																	0
							0.125807	0.123293				4.92	7.44																	0
							0.150131	0.114344				5.88	5.28																	1.44
							0.153742	0.126533				4.68	5.04																	1.2
							0.129065	0.106343				2.64	3.72																	0
							0.181856	0.144117				7.2	8.88																	3.24
							0.129356	0.148298				6.24	5.16																	0
							0.160263	0.131886				5.64	3.12																	0.96
							0.139604	0.10593				0	3.24																	0.96
							0.186068	0.109115				6.72	4.56																	0
							0.261554	0.115979				7.56	2.52																	0
							0.234481	0.176027				7.92	1.32																	0
							0.213721	0.131138				7.2	0																	0
							0.133914	0.164272				9.96	8.28																	0
							0.129154	0.133234				4.2	7.68																	0
							0.147024	0.16675				5.16	6																	1.08
							0.203072	0.1485				8.28	2.16																	0
							0.263056	0.181979				3.6	2.16																	0
							0.254588	0.150776				6.36	6																	2.04
							0.172862	0.20073				8.64	8.4																	1.44
							0.182129	0.132195				3	8.76																	0.48
							0.162524	0.154687				7.92	0																	0
							0.162715	0.136661				6.36	3.72																	0
							0.167996	0.141311				6.72	9.96																	0
							0.147944	0.152665				6	5.16																	0
							0.145343	0.149314				8.16	3.48																	0
							0.317199	0.15232				7.92	1.56																	4.44
							0.126504	0.130945				8.04	5.28																	0
							0.139845	0.132953				6.84	1.44																	0
							0.105944	0.127303				7.2	3.6																	0
							0.169928	0.141287				7.8	4.92																	0
							0.13882	0.115299				9.12	3.96																	2.76
							0.187341	0.170554				7.32	6.24																	0.84
							0.169045	0.136702				6.12	1.92																	0
							0.150574	0.132704				7.8	0																	0
							0.126363	0.126256				8.52	2.28																	0
							0.10412	0.151508				3.24	0																	0
							0.143268	0.167365				8.16	3.6																	0
							0.145859	0.17722				4.32	0																	0
							0.133913	0.22212				6.96	0																	0.48
							0.135357	0.133077				3	4.8																	0.84
							0.143059	0.146714				5.76	4.44																	0
							0.184431	0.202167				5.52	1.68																	0.72
							0.127804	0.357361				9.36	5.4																	0
							0.119344	0.13652				7.2	3.12																	1.08
							0.135403	0.175241				7.68	4.08																	0
							0.157104	0.110506				7.8	0																	0
							0.180326	0.215921				7.32	5.28																	0
							0.24883	0.12948				8.88	0																	1.32
							0.155051	0.135629				5.52	2.4																	0
							0.215232	0.216842				5.04	0																	0
							0.133045	0.147948				3.24	0																	0
							0.153789	0.141721				8.04	0																	0.96
							0.124385	0.126009				5.04	0																	0
							0.254594	0.128141				4.44	0																	0
							0.13659	0.156974				6.96	3																	0
							0.122773	0.1463				8.28	3																	0.36
							0.158669	0.128365				6.36	0																	0
							0.123478	0.116264				7.32	0																	12.6
							0.160836	0.102404				4.68	0																	0.36
							0.161633	0.120826				4.08	3.48																	0
							0.196833	0.189641				7.44	1.68																	0
							0.138512	0.114622				7.44	3.6																	1.68
							0.136742	0.141587				12.84	0																	0.48
							0.123594	0.165011				10.44	4.8																	0
							0.135912	0.114807				8.04	3																	0.72
							0.114731	0.210194				10.2	0																	3.24
							0.163216	0.135835				6.24	0																	0
							0.133075	0.164103				8.16	0																	1.32
							0.150339	0.122086				5.4	5.4																	0
							0.147629	0.204874				6.72	3.84																	0
							0.162126	0.125191				1.56	2.76																	0
							0.132347	0.17646				10.92	0																	0
							0.127045	0.196451				5.64	3																	0
							0.177288	0.203309				6.12	0																	0
							0.157554	0.101996				10.92	3.84																	0
							0.155777	0.184866				7.08	2.16																	0.48
							0.111642	0.130837				7.68	4.32																	0
							0.142471	0.0994328				6	0																	0.72
							0.181101	0.125025				7.92	0																	0
							0.178474	0.243821				6.84	3.36																	0
							0.15146	0.120055				3	2.4																	0
							0.140653	0.104451				8.76	5.16																	1.56
							0.140995	0.160102				0	0																	0
							0.130075	0.154659				12.24	3																	0
							0.117338	0.190601				10.68	4.56																	3.12
							0.140376	0.15272				3.84	0																	0.72
							0.120659	0.199705				9.24	2.52																	0
							0.11462	0.230185				2.52	0																	0.24
							0.271621	0.162239				9.6	0																	0
							0.185596	0.123735				5.16	4.08																	0
							0.243248	0.130114				9.72	1.68																	0
							0.145574	0.10096				7.68	6.84																	1.32
							0.238401	0.104051				4.2	0																	0
							0.150595	0.132138				3.36	0																	0
							0.216056	0.114084				7.32	0																	3.84
							0.169328	0.128286				7.56	0																	0
							0.253877	0.130482				4.56	3.6																	1.2
							0.177784	0.153826				12.12	3																	1.56
							0.151081	0.152835				3.84	3.36																	0
							0.226729	0.147341				5.16	0																	0
							0.211411	0.162496				5.4	3.96																	0
							0.150344	0.175352				2.76	3.36																	1.2
							0.199591	0.172625				9.36	4.92																	1.56
							0.212464	0.129813				6.36	5.52																	0.24
							0.15979	0.136159				3.72	1.08																	0
							0.10636	0.148325				8.88	1.68																	0
							0.21103	0.146567				6	2.4																	3.96
							0.345302	0.125376				6.6	0																	0.48
							0.137125	0.152395				4.8	2.16																	1.68
							0.146268	0.130697				0	2.76																	0
							0.190583	0.114157				0	0																	0
							0.319044	0.147398				7.2	0																	2.64
							0.127202	0.125657				4.44	0																	10.56
							0.142983	0.136535				3.84	2.64																	4.08
							0.122748	0.151103				2.64	3.12																	0
							0.155677	0.121889				4.8	0																	0
							0.112533	0.129077				4.32	0																	0
							0.338207	0.14358				1.68	0																	0.6
							0.291849	0.171581				6.84	3.48																	0
							0.151392	0.0937068				2.76	0																	4.2
							0.134222	0.155549				8.88	0																	1.44
							0.143283	0.13237				6.6	2.4																	0
							0.199417	0.137806				6.24	0																	0
							0.137814	0.134004				4.2	0																	0
							0.0959316	0.140658				3.48	0																	0
							0.128964	0.157385				4.08	2.16																	0
							0.168177	0.130549				1.56	6																	0
							0.121857	0.123239				3.96	8.28																	0
							0.148455	0.112863				4.68	9.96																	5.88
							0.18744	0.112396				5.52	2.88																	0
							0.185246	0.141404				5.64	8.88																	0
							0.185654	0.156856				3.84	11.64																	0
							0.134848	0.114498				3.12	7.8																	1.2
							0.1739	0.150129				6	9.6																	0
							0.139011	0.119491				0	4.32																	0.48
							0.122589	0.110623				4.2	8.16																	0.48
							0.165877	0.124482				0	9.84																	0.72
							0.12686	0.219727				5.52	3.48																	0.72
							0.200289	0.159843				3.96	6.36																	0
							0.2709	0.144445				6.84	6.72																	0.96
							0.1409	0.118007				4.44	4.2																	0.72
							0.178838	0.214838				4.08	4.44																	0
							0.139903	0.12333				5.64	3.72																	0
							0.142793	0.141035				6.36	5.4																	0.24
							0.132628	0.153737				5.4	5.76																	0
							0.163725	0.18086				5.88	4.8																	0
							0.150804	0.215961				5.04	5.52																	0
							0.21641	0.122438				3.48	6.6																	0
							0.190261	0.137125				7.56	4.68																	0
							0.127823	0.181203				5.4	5.28																	0.6
							0.160939	0.210452				4.08	10.56																	0
							0.153319	0.161703				13.2	3.72																	0
							0.15745	0.135087				10.08	9.24																	0.12
							0.19592	0.15304				16.68	7.68																	0.48
							0.136931	0.245397				10.92	4.32																	0.84
							0.127412	0.12958				3.96	6.24																	0
							0.162381	0.257362				6.72	5.4																	0
							0.192378	0.178571				5.28	3.6																	0
							0.227699	0.104164				4.44	4.92																	0
							0.198073	0.132879				3.84	6.24																	0
							0.147915	0.22454				13.68	9.36																	0
							0.170181	0.139802				12.24	5.4																	2.28
							0.177387	0.16943				11.88	7.68																	0
							0.132639	0.114214				0	6.36																	0
							0.194495	0.191344				8.04	4.2																	1.44
							0.153512	0.163854				11.04	7.8																	0
							0.152848	0.178547				8.88	4.08																	0
							0.147049	0.119214				4.68	2.88																	0
							0.370021	0.119042				10.32	5.4																	2.64
							0.161621	0.125561				0	6.36																	0
							0.443498	0.150781				11.76	6.6																	0
							0.218953	0.173611				3.96	6.36																	0
							0.135424	0.140818				9.48	0																	0
							0.203354	0.177227				5.28	0																	0
							0.312713	0.147677				6.12	0																	0
							0.373807	0.140605				5.4	8.04																	0.6
							0.259664	0.1274				0	7.8																	0
							0.310681	0.154885				0	6.84																	0
							0.192035	0.146275				6	5.88																	0
							0.216378	0.15595				8.88	5.16																	0
							0.163667	0.129815				6.6	10.92																	0
							0.128469	0.245978				4.32	6.96																	0
							0.145472	0.111647				6.6	4.32																	0.96
							0.27913	0.159034				6.12	5.4																	2.04
							0.151608	0.120303				6.72	3.6																	1.2
							0.327513	0.141723				5.76	3.12																	0
							0.330458	0.107394				5.52	9																	1.56
							0.202311	0.113808				3.12	7.56																	6.12
							0.177125	0.128248				0	6.6																	0.96
							0.165895	0.119354				5.64	6																	4.68
							0.164183	0.132905				0	6.24																	5.4
							0.138945	0.145581				0	5.4																	0
							0.139711	0.158559				9.12	7.2																	3.12
							0.291966	0.200393				3.6	9.84																	0
							0.14015	0.113849				3.72	7.44																	2.64
							0.130528	0.121685				0	3.48																	1.44
							0.124793	0.124507				0	5.16																	1.92
							0.191586	0.143656				6	5.16																	1.44
							0.24451	0.183981				4.08	5.52																	0.84
							0.144629	0.121593				9.72	2.28																	1.32
							0.149567	0.11835				5.76	5.88																	0.96
							0.226243	0.156201				4.32	0																	0
							0.181031	0.157696				2.76	0																	2.52
							0.163139	0.138989				5.64	3.24																	0.72
							0.175866	0.133369				3.36	4.68																	0
							0.14873	0.126421				6.96	2.52																	1.2
							0.232276	0.124285				3.48	4.32																	0
							0.118576	0.220484				0	6																	0.6
							0.22183	0.135778				5.16	3.72																	0
							0.262691	0.148516				9.96	4.56																	0
							0.186438	0.150298				4.2	4.92																	0
							0.157938	0.159288				3.24	4.32																	4.8
							0.14211	0.245123				10.68	4.8																	1.32
							0.130663	0.137614				6.72	7.68																	0.84
							0.170126	0.185558				3.36	4.92																	0.96
							0.178496	0.267158				8.28	5.76																	0
							0.130368	0.282297				5.28	4.56																	0
							0.152744	0.115377				4.44	6.6																	0.84
							0.1575	0.142762				0	4.2																	0
							0.199971	0.190947				7.68	0																	0
							0.17175	0.201729				4.44	5.76																	0.72
							0.146654	0.143729				0	5.64																	0
							0.131502	0.164752				0	5.04																	1.08
							0.122135	0.103779				4.56	3.96																	0
							0.173387	0.116117				0	3.72																	0
							0.135629	0.266873				4.44	3.84																	0.96
							0.171163	0.115474				4.44	0																	3.12
							0.15491	0.139522				3.84	2.88																	1.92
							0.141801	0.171652				3.24	7.08																	0
							0.14412	0.121024				0	4.08																	0
							0.129953	0.179502				0	4.2																	0
							0.253725	0.111023				0	4.44																	0
							0.165062	0.168271				4.68	4.2																	0
							0.154188	0.12067				4.32	5.16																	1.68
							0.157241	0.148248				5.04	4.68																	1.2
							0.140773	0.202671				3.36	4.32																	0
							0.172406	0.141513				5.04	3.6																	0
							0.180417	0.202614				7.68	4.32																	0
							0.177842	0.148957				8.04	3.24																	0.48
							0.161588	0.160858				3.72	4.44																	0
							0.1175	0.10756				3.72	10.2																	1.8
							0.160443	0.177945				3.96	6.72																	3.84
							0.157254	0.137626				3.72	13.2																	0
							0.147553	0.140271				0	5.52																	1.44
							0.146395	0.159973				2.52	3.96																	0
							0.134671	0.148967				0	5.64																	0.84
							0.168377	0.113872				0	11.28																	0
							0.145838	0.115172				5.16	9																	1.92
							0.137382	0.156972				0	0																	0
							0.123665	0.106419				0	8.76																	0
							0.164735	0.12388				0	4.44																	0
							0.149468	0.123705				0	3																	1.2
							0.145101	0.105285				0	6.6																	0
							0.14856	0.130218				5.28	3.12																	0
							0.157602	0.211514				3.24	6.96																	0.6
							0.243025	0.109836				0	0																	0.72
							0.161504	0.254081				0	3.84																	0.6
							0.162509	0.110314				0	2.64																	0
							0.132645	0.148138				0	5.04																	0.6
							0.131522	0.114411				0	4.56																	0.84
							0.143418	0.12603				0	4.32																	0.6
							0.155217	0.159846				1.68	0																	0
							0.264624	0.13203				4.2	4.08																	0
							0.135126	0.129046				0	3.72																	0
							0.165512	0.150282				3.48	0																	0
							0.154529	0.157505				0	6.84																	0
							0.193822	0.1418				8.76	1.44																	0.12
							0.0935546	0.140421				2.28	3.84																	0
							0.210272	0.132333				10.2	2.52																	0
							0.167292	0.154094				4.56	2.04																	1.2
							0.236845	0.245474				6	5.16																	1.68
							0.354068	0.170473				6.72	1.92																	0
							0.155159	0.13811				7.32	7.68																	0
							0.34364	0.131423				4.56	0																	0
							0.328585	0.19921				1.56	0																	0
							0.190097	0.186373				10.44	0																	0
							0.241455	0.168061				5.28	3.96																	0.24
							0.120445	0.139702				3.72	3.48																	0
							0.406464	0.171561				9	7.32																	0.96
							0.179693	0.142428				0	4.68																	0
							0.292506	0.19125				3.12	2.04																	0
							0.336765	0.192894				4.32	3.12																	0
							0.114519	0.145596				0.48	6																	0
							0.167571	0.197043				0.36	4.92																	0.6
							0.294649	0.17231				5.28	0																	1.2
							0.385466	0.1575				0	2.76																	1.56
							0.210877	0.180576				0	10.32																	1.56
							0.126505	0.0878368				0.84	3.24																	1.32
							0.184268	0.173718				2.76	6.48																	0
							0.170111	0.139638				0	2.64																	0
							0.206403	0.206869				1.56	4.2																	0
							0.2718	0.173831				0	3.48																	0
							0.619505	0.124204				7.8	2.28																	0
							0.131218	0.168959				3	5.76																	0
							0.12715	0.124758				9	4.8																	0
							0.144204	0.179263				3.84	3																	0
							0.142988	0.100644				3.12	6.24																	0
							0.171415	0.124415				0.84	5.64																	0
							0.175533	0.138759				15.12	4.08																	0
							0.168938	0.255116				8.16	3.96																	0
							0.169104	0.164471				0	3.96																	0
							0.244755	0.189229				0.84	4.32																	0
							0.228164	0.107136				2.88	0																	0
							0.136736	0.124027				5.28	0																	0
							0.445479	0.183271				0	3.36																	0
							0.309438	0.17886				0	0																	0
							0.300109	0.13728				4.44	3.48																	0
							0.145623	0.118644				1.92	0																	0
							0.121502	0.153653				7.08	4.68																	0
							0.144485	0.198752				5.16	0																	0.48
							0.131921	0.13106				0	0																	0
							0.251003	0.229278				3.84	0																	0
							0.181164	0.130481				0	3.36																	0
							0.117562	0.141493				4.32	3.6																	0
							0.157179	0.129861				0	0																	0
							0.347388	0.14578				6.48	3																	0
							0.172197	0.143133				4.8	5.04																	0.96
							0.190976	0.122857				0	3.36																	0
							0.208588	0.155599				5.88	4.44																	0.36
							0.203952	0.119175				4.68	0																	0
							0.149813	0.107251				0	7.08																	0
							0.149924	0.101808				4.92	12																	0
							0.188327	0.12187				0	9.6																	0
							0.148685	0.111276				3.48	9.24
							0.17567	0.146352				0	8.04
							0.151287	0.120208				0	5.04
							0.378281	0.130806				0	16.8
							0.111775	0.114573				4.68	8.52
							0.149076	0.129163				2.88	11.76
							0.135496	0.156398				0	5.16
							0.123981	0.108306				0	0
							0.116874	0.120079				0.6	2.28
							0.132007	0.162588				4.92	0
							0.142071	0.156903				4.68	1.32
							0.180949	0.120374				0	5.28
							0.144214	0.237567				3	5.52
							0.12551	0.104793				0	5.64
							0.160048	0.149149				3.36	7.2
							0.161891	0.108267				0	2.76
							0.146559	0.120305				0	2.88
							0.136754	0.129178				1.08	2.88
							0.146448	0.114095				3.72	7.32
							0.149755	0.128297				3.12	4.56
							0.162254	0.125588				1.32	5.28
							0.188675	0.130859				5.4	7.92
							0.119696	0.131898				9.6	4.32
							0.132081	0.142746				9.6	2.28
							0.143497	0.124689				4.8	0.84
							0.130838	0.13826				2.4	2.04
							0.156706	0.124139				0	2.88
							0.115757	0.120285				0	3.48
							0.101228	0.12946				0	0
							0.0820517	0.121613				1.68	5.76
							0.112716	0.118585				3.36	3.96
							0.128681	0.176921				0	1.8
							0.128975	0.108521				2.52	2.64
							0.153326	0.152635				4.56	5.4
							0.144525	0.0921166				0	3.48
							0.100283	0.122647				4.08	4.56
							0.119187	0.109722				8.04	6.24
							0.175219	0.132132				5.28	3.48
							0.151989	0.159348				6	6.24
							0.13106	0.122582				0	0
							0.144141	0.103123				8.52	5.04
							0.114938	0.122747				0	4.44
							0.0782092	0.120198				3	3.48
							0.205398	0.10321				0	3.72
							0.110279	0.182257				0	2.64
							0.235781	0.137592				0	1.32
							0.158488	0.189874				1.44	0
							0.138368	0.127925				0	0
							0.134839	0.126662				5.52	2.76
							0.154504	0.138447				4.68	4.08
							0.170646	0.107596				2.64	2.4
							0.10708	0.143733				8.4	1.92
							0.151785	0.120634				3.96	1.2
							0.114801	0.119845				4.2	7.68
							0.209233	0.123329				4.08	0
							0.136621	0.109177				0	1.56
							0.163104	0.14116				14.88	0
							0.139865	0.148342				8.4	0
							0.279758	0.129443				16.44	4.32
							0.502627	0.0999228				11.64	0
							0.111	0.140403				9.96	0
							0.189636	0.131284				10.44	2.28
							0.213829	0.149069				9.84	0
							0.276289	0.124802				5.88	0
							0.22478	0.120072				8.4	3.24
							0.247632	0.119372				0	6
							0.293088	0.120708				12	0
							0.12182	0.113518				8.04	3.12
							0.205365	0.100868				6	0
							0.280333	0.109129				3.24	5.04
							0.128511	0.141343				3.6	0
							0.181747	0.168768				7.32	4.2
							0.122472	0.10118				8.16	3.12
							0.221359	0.109151				4.08	1.56
							0.107994	0.130532				3.72	2.16
							0.107814	0.128057				2.88	3.24
							0.212454	0.108058				0	0
							0.236559	0.198839				4.92	0
							0.353606	0.100767				5.4	5.4
							0.111603	0.14872				4.56	4.68
							0.19078	0.150876				1.32	3.84
							0.330486	0.118234				3.84	4.08
							0.312373	0.112408				5.4	0
							0.235848	0.110012				1.2	0
							0.184063	0.0938414				5.52	0
							0.28317	0.116985				2.64	2.28
							0.124238	0.106563				3.24	0
							0.112743	0.133453				0	9.96
							0.137243	0.12035				0	2.88
							0.147771	0.132361				3.96	0
							0.333761	0.116567				5.4	0
							0.284202	0.130286				1.8	5.88
							0.261105	0.161238				3.6	3.36
							0.143056	0.113697				10.56	2.16
							0.392851	0.11615				6.24	2.4
							0.220502	0.154017				8.04	0
							0.277408	0.143522				0	11.88
							0.155266	0.117863				6.24	12.12
							0.108053	0.128345				1.56	7.32
							0.186306	0.140207				4.68	8.88
							0.188676	0.147958				3.6	8.88
							0.154094	0.10015				3.36	7.56
							0.126986					5.88	9.84
							0.156008					0	9.36
							0.127002					2.76	11.88
							0.246964					0	7.08
							0.114621					3.84	6.6
							0.135756					2.52	5.64
							0.123148					0	9.36
							0.132164					2.64	8.4
							0.128118					3.36	5.16
							0.224843					5.76	4.44
							0.155883					0	5.4
							0.148002					2.76	5.64
							0.151735					4.8	7.8
							0.158114					9.36	7.08
							0.129467					3.96	6.6
							0.147964					0	7.8
							0.154598					5.28	5.76
							0.190544					7.56	3.72
							0.133459					5.88	7.2
							0.16902					2.4	7.68
							0.167747					7.68	5.76
							0.17936					2.16	2.76
							0.122788					6.96	5.64
							0.139279					0	5.28
							0.170994					3.96	5.76
							0.13722					2.04	3.96
							0.131877					2.88	2.76
							0.137829					5.4	3.48
							0.21417					8.88	7.92
							0.193285					4.8	5.64
							0.155974					2.64	0
							0.131986					3.36	5.28
							0.158023					5.76	4.08
							0.156815					5.52	6.72
							0.216379					6.12	7.08
							0.159226					4.8	0
							0.135978					7.92	6.48
							0.166826					1.8	3.12
							0.11399					3.6	9
							0.121485					3.12	6
							0.152768					5.28	5.16
							0.150084					1.44	9.48
							0.141376					3.36	6.96
							0.15804					1.2	6.48
							0.173571					4.68	10.08
							0.122531					5.64	9.84
							0.16453					3.48	4.2
							0.188599					2.04	8.04
							0.226389					0	6.72
							0.113343					0	9.48
							0.249083					3.96	7.56
							0.25813					6.6	5.4
							0.15036					9.96	5.64
							0.124228					7.8	5.16
							0.201247					7.8	4.68
							0.129797					0	6.72
							0.0960486					7.68	11.04
							0.110603					6.48	3.84
							0.228081					3.72	4.44
							0.114822					0	9
							0.158795					3.48	3.36
							0.218118					0	7.56
							0.162039					3.84	3.84
							0.310223					5.76	6.36
							0.121825					13.2	0
							0.124929					0	0
							0.280706					6	9.72
							0.295414					2.88	8.16
							0.182271					6.6	6.84
							0.122937					0	6.84
							0.115988					0	5.88
							0.187744					1.8	2.16
							0.184156					1.68	6.12
							0.135309					4.92	6.96
							0.136513					2.88	7.32
							0.15244					6.12	5.76
							0.18142					16.68	9
							0.153563					5.88	6.72
							0.136028					7.32	8.4
							0.137437					12.6	4.08
							0.216138					6.84	5.16
							0.156797					8.04	4.44
							0.139371					0.6	3.72
							0.14023					11.76	4.92
							0.167053					2.64	4.44
							0.110671					9.24	7.68
							0.142552					0	8.28
							0.127492					13.2	10.32
							0.155147					1.08	9.24
							0.127017					12.36	7.44
							0.123272					10.44	7.92
							0.210973					9.96	6.96
							0.118881					5.88	6.48
							0.143118					1.56	5.16
							0.166092					3.36	2.28
							0.127325					5.16	6.6
							0.106902					9.24	5.04
							0.132979					6.6	7.32
							0.108892					4.92	5.4
							0.103498					3.84	7.2
							0.12752					1.44	4.2
							0.122207					3.96	5.88
							0.12091					1.92	7.68
							0.133071					1.68	5.16
							0.13211					4.44	6.6
							0.156484					9.72	4.8
							0.138584					4.08	4.32
							0.106369					3.6	5.16
							0.168676					7.44	5.4
							0.104754					8.88	5.04
							0.107719					4.8	6.36
							0.117086					9.12	3.6
							0.179258					11.52	9.12
							0.129612					1.44	3.24
							0.134271					2.64	6.12
							0.184444					2.88	6.36
							0.127226					9.72	4.2
							0.165971					6.48	5.16
							0.13575					5.16	7.68
							0.128958					1.32	5.52
							0.137584					4.68	6.36
							0.119727					9.36	0
							0.202975					5.4	8.4
							0.114281					5.76	9.24
							0.144636					11.16	4.8
							0.193069					6.72	3.24
							0.138645					5.16	6.36
							0.115689					2.28	5.76
							0.206284					8.76	3.36
							0.0905319					4.92	6.48
							0.120057					1.08	0
							0.11864					9	6.24
							0.105931					10.32	5.76
							0.13486					0	0
							0.105935					5.04	4.08
							0.143695					9.72	0
							0.0855444					3.6	4.68
							0.137135					5.16	6.36
							0.191568					6.6	3.72
							0.185025					5.4	0
							0.141567					7.32	5.4
							0.169652					0	6.6
							0.172124					5.4	0
							0.101579					6.72	6.6
							0.127413					7.68	5.16
							0.0980261					8.52	7.68
							0.100689					0	6
							0.158634					0	8.88
							0.185333					0	0
							0.171673					3.6	4.8
							0.111281					8.28
							0.113196					4.44
							0.178908					0
							0.123833					4.32
							0.180608					0
							0.200801					10.68
							0.101159					0
							0.268159					3.84
							0.152236					8.04
							0.145887					5.04
							0.113022					6.24
							0.115115					5.04
							0.135641					0
							0.140386					6.72
							0.103821					0
							0.117323					3.48
							0.129297					1.68
							0.106202					2.76
							0.104635					0
							0.130368					2.04
							0.159401					0
							0.109702					5.64
							0.147195					5.04
							0.132256					5.76
							0.138166					4.56
							0.139168					6.72
							0.0993539					7.2
							0.103096					6
							0.134027					1.68
							0.129358					7.2
							0.115461					4.92
							0.142731					5.28
							0.130286					4.44
							0.126926					4.8
							0.117583					8.04
							0.224354					3.24
							0.17217					7.44
							0.192895					5.4
							0.194278					9.24
							0.363379					6.24
							0.17753					6.84
							0.371279					2.52
							0.13991					2.64
							0.171166					0
							0.250945					0
							0.134048					0
							0.174057					7.92
							0.334837					5.88
							0.116758					0.72
							0.38515					6.24
							0.134663					4.56
							0.377129					6.48
							0.161863					10.92
							0.203346					2.04
							0.331359					1.8
							0.148098					0.6
							0.407103					0
							0.127663					9.24
							0.138059					9.36
							0.120215					4.68
							0.303641					5.52
							0.185656					5.28
							0.158695					0
							0.205009					4.44
							0.295366					10.56
							0.145347					0
							0.195549					7.32
							0.162563					4.56
							0.147958					5.04
							0.116398					2.52
							0.182361					5.04
							0.117595					0
							0.184337					5.76
							0.227175					3.72
							0.180085					6.12
							0.18444					4.56
							0.459391					6.48
							0.118886					5.16
							0.120027					0.24
							0.177608					2.04
							0.100127					8.28
							0.338738					11.64
							0.18014					2.04
							0.100498					10.44
							0.584157					0.96
							0.112076					2.28
							0.232318					1.8
							0.381939					1.8
							0.173617					0
							0.117151					9.6
							0.189439					7.68
							0.256417					6.12
							0.150651					8.76
							0.408234					10.68
							0.317302					6.36
							0.105863					4.08
							0.201501					2.28
							0.12461					1.92
							0.289559					1.44
							0.146523					0
							0.133148					1.2
							0.1761					9.48
							0.161046					2.28
							0.126151					5.64
							0.131158					2.52
							0.39721					3.48
							0.4824					0
							0.199104					3.48
							0.160538					3.36
							0.181627					0
							0.178808					4.56
							0.148256					0
							0.210948					3.24
							0.158409					1.68
							0.415592					3.6
							0.185712					0
							0.171341					2.04
							0.406427					1.92
							0.181063					5.4
							0.144726					5.88
							0.16877					0
							0.198603					0.96
							0.154995					2.64
							0.338793					0
							0.153689					6.48
							0.136559					0
							0.137179					0
							0.173448					0
							0.215008					2.52
							0.167782					0
							0.181555					2.88
							0.181973					0
							0.150075					6
							0.161473					2.4
							0.273252					0
							0.190467					4.44
							0.148614					0
							0.168858					0
							0.167426					1.92
							0.30476					0
							0.205237					1.68
							0.142406					3.48
							0.156956					2.52
							0.186176					0
							0.129767					3.36
							0.212956					0
							0.151302					0
							0.254208					0
							0.174926					0
							0.124047					4.92
							0.154564					8.28
							0.160174					6.12
							0.23033					5.4
							0.173403					5.4
							0.160696					7.08
							0.141367					6
							0.142134					9.12
							0.20918					8.88
							0.222647					4.68
							0.142563					4.32
							0.131233					6
							0.146501					4.44
							0.353751					7.56
							0.134763					4.2
							0.162675					3.24
							0.137814					4.08
							0.195684					8.52
							0.422634					2.04
							0.134636					5.04
							0.378223					5.76
							0.10872					0
							0.183387					10.44
							0.1582					4.92
							0.161519					6.84
							0.187033					4.44
							0.230886					5.4
							0.167738					4.08
							0.193837					7.08
							0.165836					4.56
							0.176081					3.96
							0.243834					3.12
							0.132981					13.08
							0.222125					6.12
							0.269852					7.8
							0.136296					10.92
							0.219077					6.12
							0.219763					11.76
							0.26669					9.48
							0.176055					7.68
							0.162561					2.76
							0.132219					7.68
							0.139071					6.24
							0.162545					6
							0.262628					3.48
							0.203462					8.88
							0.203703					8.52
							0.137995					4.56
							0.203575					1.92
							0.138668					0
							0.157605					1.08
							0.219193					0
							0.233565					11.16
							0.160117					9.24
							0.174415					7.8
							0.193276					4.32
							0.195814					9.96
							0.261662					4.44
							0.196644					6.36
							0.10789					0.72
							0.290235					4.44
							0.19255					2.28
							0.245038					4.56
							0.180068					5.76
							0.172945					4.08
							0.110442					5.64
							0.125691					5.04
							0.110615					4.32
							0.14462					8.04
							0.18356					6
							0.190922					5.64
							0.121113					5.04
							0.238957					6.24
							0.20776					4.68
							0.20673					0
							0.146654					2.4
							0.279539					3.84
							0.253136					3.72
							0.171856					3
							0.32865					4.68
							0.111521					0.84
							0.192837					6
							0.241884					0
							0.198216					3.84
							0.239683					4.44
							0.194622					3.36
							0.253442					7.56
							0.127958					4.92
							0.168792					4.56
							0.322524					0
							0.151778					0
							0.172307					1.92
							0.179576					4.68
							0.145564					0
							0.155072					1.2
							0.0954997					7.2
							0.128421					3
							0.305422					5.88
							0.133608					5.28
							0.202327					4.56
							0.146188					4.68
							0.130752					7.92
							0.159782					7.68
							0.149031					0
							0.149596					8.52
							0.187354					0
							0.174659					3.96
							0.122579					5.16
							0.208396					4.68
							0.188691					2.88
							0.287421					2.04
							0.160475					2.52
							0.179534					3.72
							0.211684					0
							0.162611					5.64
							0.164916					6.24
							0.166246					4.08
							0.124761					3.12
							0.128386					4.44
							0.12896					0
							0.0981178					6.24
							0.226356					5.28
							0.304885					1.32
							0.162025					10.92
							0.31983					9.24
							0.127796					0
							0.157417					4.08
							0.146584					2.04
							0.146596					9.96
							0.157813					0
							0.156128					1.56
							0.166306					2.04
							0.314438					1.08
							0.229083					2.88
							0.39749					1.68
							0.211151					3.12
							0.774286					2.4
							0.661264					3.96
							0.166389					1.92
							0.202048					7.56
							0.109953					5.76
							0.252092					2.16
							0.359369					12.6
							0.175822					1.92
							0.231445					4.44
							0.371987					2.88
							0.185306					4.32
							0.174366					0
							0.133959					2.64
							0.105558					3.6
							0.164781					0
							0.371137					2.04
							0.146773					4.2
							0.147934					4.92
							0.283185					0
							0.208929					4.68
							0.172543					0
							0.162241					3.48
							0.228702					0
							0.192426					0
							0.208035					0
							0.223963					0
							0.140905					4.8
							0.141169					0
							0.131377					3.6
							0.898094					2.28
							0.347528					9.48
							0.166172					5.4
							0.31385					0
							0.124356					5.16
							0.218012					4.44
							0.225251					5.76
							0.180875					0
							0.144302					1.56
							0.241518					3.36
							0.357264					5.28
							0.158858					0
							0.133139					0
							0.113753					0
							0.187565					0
							0.175715					0
							0.130262					0
							0.161173					0
							0.141594					0
							0.141383					3.24
							0.19051					0
							0.188103					2.04
							0.12234					1.92
							0.11822					0
							0.140551					2.4
							0.299904					1.92
							0.29766					0
							0.256412					0
							0.145155					3.84
							0.110368					1.2
							0.164717					0
							0.630075					0
							0.224486					0
							0.367625					11.76
							0.13535					5.16
							0.272921					14.04
							0.135785					12.72
							0.151124					2.88
							0.167783					3.12
							0.336622					6.6
							0.201841					4.44
							0.191222					13.08
							0.290305					11.88
							0.163933					2.16
							0.171965					0
							0.22151					5.4
							0.189944					9.36
							0.156103					1.92
							0.153294					7.92
							0.411842					1.2
							0.29521					5.28
							0.136526					3
							0.211868					2.16
							0.217919					4.44
							0.121531					8.76
							0.320614					7.44
							0.148254					0
							0.163969					0
							0.213898					1.8
							0.119662					1.08
							0.123834					0.96
							0.143208					0
							0.202745					3.12
							0.159322					7.32
							0.127482					0
							0.190948					3.6
							0.319192					8.52
							0.156629					6.6
							0.246923					2.16
							0.143904					3.72
							0.108795					6
							0.1145					3.24
							0.153003					1.68
							0.210678					0
							0.175002					0.36
							0.197981					1.32
							0.138001					0
							0.173597					0.72
							0.125991					3.36
							0.211307					2.88
							0.26352					0
							0.296257					4.8
							0.273878					7.08
							0.108516					3.24
							0.15794					1.44
							0.144917					6.36
							0.124973					0
							0.150576					3.36
							0.29463					1.92
							0.212555					4.08
							0.305371					1.44
							0.181093					1.2
							0.17149					0.96
							0.402365					4.2
							0.257731					6.24
							0.175384					4.92
							0.124537					3.36
							0.219281					1.92
							0.163494					0
							0.153915					2.4
							0.57346					1.8
							0.149849					7.56
							0.227544					1.44
							0.175794					2.16
							0.172194					2.52
							0.147373					0.84
							0.148044					4.8
							0.151062					0
							0.307681					0
							0.108936					7.08
							0.232474					0
							0.186688					2.4
							0.175176					3.48
							0.230045					0
							0.175096					2.04
							0.132538					0
							0.147779					0
							0.238424					0
							0.297195					0
							0.162862					1.8
							0.286407					2.4
							0.192418					0
							0.108709					0
							0.152671					8.4
							0.132259					0
							0.144712					5.04
							0.155184					8.04
							0.211179					2.52
							0.203516					2.4
							0.182282					0
							0.518323					8.16
							0.534347					4.68
							0.177806					2.76
							0.156385					2.4
							0.322114					0
							0.325632					8.4
							0.153724					1.68
							0.266757					11.16
							0.172252					0
							0.186973					7.08
							0.226403					2.76
							0.236865					3.24
							0.138526					5.4
							0.25935					9.48
							0.20225					5.28
							0.139897					0.96
							0.180966					3.48
							0.171956					3.96
							0.121551					1.8
							0.180524					3.24
							0.294026					0
							0.257533					2.04
							0.162618					2.4
							0.304025					6.12
							0.123111					1.8
							0.129983					5.64
							0.252004					5.4
							0.243861					0
							0.31922					4.44
							0.206428					0
							0.19314					0
							0.148002					3.36
							0.156247					1.68
							0.135438					3.6
							0.303205					4.56
							0.237885					8.4
							0.345364					7.08
							0.222864					3.72
							0.234917					0
							0.504054					1.68
							0.116116					2.4
							0.205632					1.56
							0.246596					1.08
							0.143016					0
							0.174138					4.8
							0.283717					0
							0.165529					3.96
							0.298785					1.8
							0.151332					0
							0.100147					0
							0.188959					1.44
							0.138459					0
							0.148204					0
							0.17328					4.8
							0.10499					1.32
							0.136228					0
							0.193429					3
							0.184917					0
							0.14042					6.96
							0.198079					1.92
							0.151476					0
							0.164473					0
							0.148579					2.52
							0.172756					0
							0.142411					1.2
							0.171791					1.44
							0.182041					2.16
							0.166412					0
							0.165602					2.28
							0.136362					2.88
							0.133407					0
							0.131714					0
							0.128085					2.4
							0.116387					0
							0.115539					6.84
							0.26976					7.8
							0.140153					12
							0.187892					6.6
							0.1692					4.92
							0.180524					4.44
							0.119152					1.56
							0.245606					9.84
							0.10694					3.72
							0.0810444					4.56
							0.0902479					9.12
							0.209353					10.8
							0.201697					2.76
							0.342786					5.52
							0.155269					5.04
							0.243081					4.8
							0.149943					8.76
							0.360608					5.88
							0.341443					5.52
							0.249321					5.64
							0.289004					4.44
							0.189121					8.4
							0.323436					1.68
							0.153008					0
							0.107909					6.36
							0.245401					1.08
							0.270832					4.8
							0.377989					3.24
							0.122912					1.08
							0.178116					0
							0.302529					3.72
							0.295738					6.12
							0.28567					6.96
							0.386439					6.6
							0.192759					4.92
							0.163488					6.96
							0.232481					0
							0.185445					2.04
							0.171181					7.08
							0.197939					0.84
							0.201225					1.44
							0.123343					0
							0.172623					2.28
							0.194678					4.8
							0.1433					2.88
							0.161642					3.36
							0.138817					3.84
							0.215215					0
							0.137576					7.08
							0.120311					5.52
							0.172513					3.96
							0.109487					0
							0.208894					1.08
							0.411438					4.56
							0.223234					3.24
							0.172474					3.48
							0.26697					1.8
							0.230857					6.12
							0.195767					0
							0.122366					3.24
							0.277091					0
							0.204853					0
							0.11093					0
							0.199765					0
							0.132577					2.28
							0.140997					2.04
							0.159042					2.16
							0.159157					2.16
							0.127515					0
							0.179106					0
							0.152529					5.88
							0.110786					0
							0.232622					0.36
							0.298012					6.24
							0.343585					3.12
							0.115889					2.76
							0.346754					4.92
							0.143283					4.08
							0.255293					4.32
							0.194518					0
							0.213596					3.6
							0.168463					10.32
							0.115621					1.32
							0.270717					1.32
							0.123052					0
							0.228411					4.92
							0.158882					4.56
							0.253292					5.28
							0.199341					7.2
							0.137582					3
							0.111723					2.76
							0.262273					2.52
							0.246866					5.64
							0.252579					2.28
							0.179859					0
							0.2158					0
							0.20099					4.2
							0.195496					5.52
							0.24179					3.36
							0.210088					4.44
							0.24329					1.92
							0.170002					5.52
							0.206222					4.8
							0.282282					4.2
							0.22776					0
							0.227807					6
							0.331977					1.32
							0.244119					0
							0.149435					3.84
							0.336946					9.12
							0.231278					3.36
							0.319694					1.56
							0.19011					7.44
							0.222216					3.72
							0.17864					0
							0.135291					5.76
							0.292959					0
							0.0990331					0
							0.248983					0
							0.248543					1.56
							0.126518					3.72
							0.188014					1.44
							0.109093					4.2
							0.14554					3
							0.169964					0
							0.164491					0
							0.107922					6.48
							0.176944					3.48
							0.151125					3.6
							0.279809					0
							0.1212					0
							0.21491					0
							0.117915					0
							0.254265					4.2
							0.107271					2.64
							0.680067					0
							0.137287					0.96
							0.623464					1.32
							0.105749					0
							0.0874217					0
							0.133712					0
							0.115166					0
							0.227625					10.92
							0.288994					6.48
							0.370619					8.04
							0.130695					6.84
							0.134108					5.64
							0.129463					7.68
							0.206285					8.88
							0.102387					12.48
							0.0742401					11.16
							0.180628					10.8
							0.167406					5.16
							0.122043					3.12
							0.272981					9.36
							0.235329					10.44
							0.146955					11.76
							0.241125					10.08
							0.178954					3.72
							0.183142					3.72
							0.225305					4.2
							0.282291					6.72
							0.234593					2.76
							0.189146					6.72
							0.172307					0
							0.232313					11.28
							0.192008					2.52
							0.162572					5.52
							0.22182					8.64
							0.405042					3.48
							0.19163					3.96
							0.119388					3.36
							0.196353					0
							0.278724					2.04
							0.21586					6.84
							0.11545					3.96
							0.149588					7.8
							0.162098					3.6
							0.120085					3.48
							0.112468					4.92
							0.151034					6.96
							0.196954					4.32
							0.117212					2.4
							0.211338					0
							0.170178					5.76
							0.112646					10.68
							0.256387					2.52
							0.157102					1.8
							0.118535					4.8
												1.2
												2.04
												9.72
												7.08
												13.2
												3
												4.56
												3.84
												4.2
												4.68
												3.6
												3.6
												0
												4.08
												3.6
												0
												2.76
												0
												0
												0
												2.52
												2.28
												5.04
												3.12
												9.48
												4.92
												3.24
												6
												4.56
												1.92
												0
												3.48
												9.72
												5.52
												6
												9.36
												9.96
												4.56
												3.24
												4.56
												9.84
												5.04
												7.2
												7.8
												3.84
												11.04
												10.32
												11.16
												15.24
												8.64
												11.04
												11.28
												3.24
												10.56
												4.2
												9.84
												12.72
												3.12
												2.64
												3.84
												0
												0
												3.24
												3.48
												3.6
												5.28
												0.12
												0
												5.28
												0
												3
												4.56
												3.6
												0
												5.28
												7.44
												2.16
												3.72
												3.72
												5.28
												4.92
												3.12
												0.84
												4.32
												0
												1.92
												0.48
												0
												4.68
												2.76
												0
												2.64
												3.12
												1.08
												6.12
												0
												10.08
												2.88
												2.28
												4.92
												0
												0.72
												5.88
												1.68
												2.16
												0
												6.24
												6.6
												9.36
												2.16
												1.08
												3
												4.8
												2.4
												0.84
												3
												10.68
												2.28
												2.16
												5.76
												0
												2.52
												3.96
												0
												12
												3
												4.92
												5.16
												4.92
												2.4
												3.96
												2.88
												12.48
												2.4
												0.84
												2.16
												3.24
												3.12
												3.84
												0
												4.68
												13.68
												1.92
												0
												3.6
												1.56
												2.04
												1.44
												6.36
												3.84
												1.92
												11.76
												0
												0.48
												3.96
												1.92
												4.44
												6.72
												3.96
												0
												2.04
												4.2
												4.2
												2.28
												0
												9.12
												0
												6.84
												3.12
												0
												6.72
												0
												0
												1.8
												2.88
												3.12
												2.52
												0.84
												0
												0
												0.96
												0
												0
												0
[truncated: 266 more rows]

## Sheet: Figure 4
individual animals in subcolumns
		+/+					Δ/+
Figure 4c	ICV volume (mm3)	517.707	495.302	498.76	529.132	481.777	511.343	526.549	506.289	501.343	511.707
Figure 4d	parenchyma (% ICV)	98.2963	98.3057	98.7563	98.3074	98.9634	97.118	96.9291	98.3806	95.4888	97.7632
Figure 4e	Lateral ventricles (% ICV)	1.70372	1.69427	1.24369	1.69263	1.03663	2.88202	3.07089	1.61943	4.51119	2.23678
Figure 4f	Neocortex (% ICV)	26.0345	25.7999	27.4513	25.2306	26.8646	25.5801	27.4419	26.7851	25.2446	26.5152
Figure 4g	Medial septum (% ICV)	0.336001	0.413535	0.376985	0.27564	0.342274	0.242548	0.249407	0.322099	0.170692	0.248482
Figure 4h	Cortical subplate (% ICV)	2.27411	2.24939	2.19958	2.29718	2.06089	1.74943	1.95959	2.03234	2.07343	1.92714
Figure 4j	NeuN distribution, anterior		individual animals in subcolumns
Bins	+/+					∆NLS/+
1	15.0936	13.4452	11.8806			10.7277	14.3312	6.18952	6.02889	10.4321
2	19.5792	19.5149	14.695			21.8587	20.3453	19.7285	23.0801	21.1007
3	20.0366	18.9255	16.6629			18.9939	16.7363	20.2726	20.7175	18.6484
4	19.142	18.476	18.8549			19.6547	16.3031	19.4006	18.1465	18.5651
5	18.5694	17.6019	18.9865			18.4012	15.3167	20.1717	16.6903	17.1616
6	18.3499	18.032	18.5487			17.4367	16.9439	19.6623	15.3128	16.9556
7	21.0574	20.084	22.4819			18.769	19.5469	22.2634	17.3258	19.2175
8	22.7433	22.7465	20.2074			19.2464	20.5574	22.2954	19.5802	20.6523
9	19.5287	19.7895	20.2			18.6377	20.6969	25.0549	20.9557	21.4659
10	11.4927	21.6623	17.3719			14.4225	14.1482	24.3861	18.6707	20.2054
Figure 4j	NeuN distribution, posterior
	+/+					∆NLS/+
1	2.66485	6.11249	10.603			2.26663	10.5667	9.64531	8.62753	5.564
2	16.3889	17.4642	19.9268			23.142	21.3307	23.6236	23.8147	24.2484
3	15.2997	19.8239	18.1283			21.3408	17.1907	24.4089	19.5815	19.707
4	17.5849	23.0591	21.884			22.0057	17.7367	23.8428	22.2076	20.2268
5	16.329	20.1602	19.5323			18.9609	16.7178	23.7916	20.4297	19.6186
6	15.595	15.1772	20.1588			18.085	17.6677	24.7849	15.0311	16.1572
7	17.949	17.533	18.4414			17.4915	18.6909	24.3582	18.4362	20.0618
8	20.7723	19.4747	17.5608			19.8063	20.0699	23.8128	19.237	19.6766
9	22.4078	19.8484	20.1827			17.6306	22.8009	23.7454	18.9871	20.2335
10	17.6705	17.4883	14.4735			18.1471	16.134	22.1012	19.6732	19.1647

## Sheet: Figure 6
Figure 6 c	Inhibitory synapse bouton size			Figure 6d	Inhibitory active zone length			Figure 6e	Vesicle/synapse, inhibitory			Figure 6f	mean distance vesicles/synapse			Figure 6g	excitatory synapse bouton size			Figure 6h	excitatory active zone length			Figure 6i	Vesicle/synapse, excitatory			Figure 6j	mean distance vesicles/synapse					Figure 6l								Figure 6m
	+/+	∆NLS/+			+/+	∆NLS/+			+/+	∆NLS/+			+/+	∆NLS/+			+/+	∆NLS/+			+/+	∆NLS/+			+/+	∆NLS/+			+/+	∆NLS/+				VGAT		GABRA3		GEPHYRIN				VGAT
	1.29997	0.333321			714.326	340.792			115	19			164.498	44.1065			0.349064	0.168064			463.991	388.838			53	27			84.128	39.8428				+/+	∆NLS/+	+/+	∆NLS/+	+/+	∆NLS/+			+/+
	0.567277	0.715046			305.799	672.044			31	33			58.5088	114.759			0.141605	0.587487			239.468	441.625			27	88			46.7362	91.1705				1.3935	0.0844287	1.30209	0.375162	0.90163	0.432902			0.065	0.174	0.033	0.068	0.02	0.028	0.073	0.787
	0.560174	0.700563			485.321	592.957			29	32			82.6034	128.737			0.20278	0.918334			393.932	572.918			46	29			59.536	133.571				0.797551	0.372542	1.59188	0.546866	1.92518	0.590738			0.028	0.048	0.053	0.032	0.091	0.025	0.148	0.178
	0.226119	1.00376			382.284	719.491			9	33			55.9832	69.9522			0.188632	0.280985			383.926	338.982			43	44			46.5524	92.7364				1.13111	0.143299	0.239009	0.0552046	0.366786	0.0638917			0.165	0.088	0.016	0.023	0.056	0.042	0.799	0.215
	0.553168	0.950867			489.998	372.114			63	37			103.626	265.508			0.360908	0.455493			688.906	611.681			52	82			54.1711	67.6918				0.398607	1.18644	0.601833	0.0301727	0.62912	0.0722213			0.141	0.105	0.053	0.137	0.073	0.134	0.113	0.029
	1.10093	0.720298			320.686	462.691			26	27			40.1012	74.6152			0.421957	1.01246			525.067	369.826			114	43			93.1783	117.014				0.184193	0.060218	0.520924	0.0584868	0.704749	0.0866088			0.016	0.034	0.281	0.02	0.153	0.016	0.206	0.068
	0.543621	0.51374			429.33	698.982			16	70			30.3274	63.5262			0.280288	0.762565			358.738	600.199			67	119			70.2383	90.1953				0.193012	0.45596	0.350367	0.0523574	0.340803	0.0685771			0.1	0.956	0.379	0.038	0.167	0.183	0.098	0.036
	0.399291	0.308907			406.282	274.687			45	13			56.5188	31.8899			0.170344	0.321821			482.372	396.14			55	48			44.6134	58.0403				1.4418	0.224694	1.84722	0.58388	1.41106	0.96415			0.371	0.516	0.015	0.181	0.118	0.182	0.322	0.247
	0.773622	0.916303			327.234	430.646			39	55			90.8746	104.412			0.163868	0.548123			386.634	330.726			37	26			43.4903	81.5668				2.46023	0.657398	1.54668	0.323477	1.72067	0.137249			0.315	0.149	0.311	0.052	0.033	0.233	0.067	0.147
	0.610275	0.527571			550.808	516.797			31	14			84.8611	48.8474			1.0042	0.336175			617.229	348.374			110	80			95.8198	63.85					0.558701		1.23214		0.262761			0.012	0.076	0.182	0.033	0.119	0.168	0.2	0.2
	0.658152	0.589242			644.046	953.669			45	42			59.9119	52.4939			0.199408	0.307357			262.211	424.45			38	32			81.0486	50.9162							0.675544		0.559124			0.023	0.087	0.294	0.378	0.357	0.103	0.014	0.278
	0.781539	0.504088			823.411	293.216			75	9			59.5071	62.5007			0.514555	0.296724			569.852	302.27			141	22			82.4348	27.7128												0.011	0.023	0.33	0.188	0.015	0.046	0.962	0.174
	0.507486	1.69339			455.012	656.501			12	25			86.0849	129.932			0.603543	0.401594			672.952	485.471			61	58			81.7779	89.9459												0.147	0.122	0.189	0.094	0.089	0.078	0.148	0.06
	1.08645	0.7831			589.428	492.643			116	25			164.466	76.0494			0.228226	0.609449			440.239	530.775			34	49			48.2906	65.8698												0.33	0.035	0.25	0.24	0.038	0.266	0.018	0.097
	0.39469	1.05429			397.03	831.496			23	58			24.0156	135.529			0.32103	0.659453			496.02	601.791			68	45			64.8448	109.78												0.371	0.064	0.098	0.13	0.156	0.023	0.015	0.365
	0.371983	1.13317			360.65	609.208			29	35			104.716	147.859			0.295814	0.202915			381.323	202.565			28	78			50.4019	86.2033												0.014	0.211	0.014	0.069	0.08	0.107	0.193	0.014
	0.442826	1.11186			393.36	639.861			51	51			54.3625	111.808			0.364645	0.447078			306.724	731.724			66	120			87.2476	66.152												0.317	0.048	0.092	0.018	0.045	0.081	0.09	0.265
	0.308195	0.508986			215.127	521.279			15	26			33.3371	89.789			0.27884	0.72644			457.473	737.372			44	85			67.8474	59.9241												0.181	0.349	0.18	0.733	0.086	0.024	0.143	0.047
	1.27339	1.21171			523.305	350.445			53	157			160.121	166.752			0.394556	0.434505			545.164	401.231			49	83			70.2418	71.7497												0.015	0.103	0.065	0.371	0.087	0.081	0.115	0.051
	0.324518	1.22678			307.717	781.425			14	65			53.7051	175.679			0.312147	0.316272			557.085	334.498			40	36			47.265	58.9997												0.481	0.35	0.098	0.033	0.103	0.307	0.031	0.128
	0.496319	0.882823			491.592	543.004			68	47			59.7415	108.802			0.228344	1.88457			377.644	554.564			36	179			52.7772	161.734												0.021	0.211	0.254	0.094	0.016	0.012	0.129	0.028
	1.66716	0.490123			918.668	406.248			54	41			86.2387	59.3538			0.164264	0.941872			440.01	394.671			32	57			46.7476	63.7179												0.746	0.088	0.116	0.317	0.081	0.101	0.11	0.069
	1.5701	0.689434			1020.59	457.193			65	64			188.905	72.6523			0.429961	0.916149			441.931	495.263			56	58			110.007	91.9951												0.025	0.127	0.235	0.143	0.226	0.059	0.041	0.81
	0.395562	0.927911			616.301	512.086			51	60			59.1076	71.7731			0.453435	0.716377			385.29	738.376			68	62			84.0476	62.8003												0.107	0.432	0.08	0.097	0.054	0.145	0.011	0.486
	0.694009	1.27022			893.131	494.511			56	42			60.4851	75.2674			0.238162	0.375373			449.796	375.643			43	72			65.5126	73.6609												0.288	0.069	0.054	0.223	0.13	0.423	0.068	0.034
	1.58562	0.553259			486.999	418.146			69	25			89.1432	38.7658			0.16196	0.419685			443.824	259.725			28	17			45.8809	121.507												0.168	0.525	0.025	0.384	0.39	0.153	0.067	0.39
	0.689907	0.612466			619.167	374.404			60	2			70.838	175.031			0.935269	0.410105			892.853	204.858			103	12			116.674	82.0843												0.286	0.044	0.064	0.079	0.735	0.071	0.175	0.119
	0.964938	0.711077			204.571	469.166			107	18			91.3113	50.7178			0.629962	0.383226			386.689	160.615			106	80			153.807	162.857												0.052	0.014	0.037	0.296	0.255	0.1	0.662	0.304
	0.998994	0.637838			476.862	311.974			31	42			53.8061	85.388			0.327419	0.476094			453.612	245.244			42	53			55.1208	79.923												0.096	0.081	0.153	0.137	0.038	0.27	0.163	0.066
	1.01034	1.17426			365.872	569.301			27	101			32.5385	219.094			0.36892	0.346111			270.876	273.96			29	62			62.4326	65.3351												0.036	0.031	0.038	0.036	0.351	0.07	0.386	0.559
	0.535661	0.589366			564.471	586.436			17	45			76.2467	64.6417			0.259395	0.275602			292.882	456.445			31	84			70.8308	52.7363												0.029	0.098	0.1	0.83	0.172	0.042	0.011	0.046
	1.38782	0.635873			778.039	398.425			73	23			112.813	125.838			0.148635	0.218986			210.323	253.607			33	34			60.1952	60.2712												0.293	0.088	0.234	0.04	0.164	0.27	0.045	0.119
	0.946602	0.593469			845.575	472.132			113	11			66.9658	22.9861			0.450854	0.384936			643.36	293.078			64	69			51.732	70.8596												0.018	0.193	0.343	0.084	0.128	0.095	0.019	0.103
	0.945998	0.429066			732.318	486.878			95	17			98.6272	49.2931			0.304871	0.134361			543.535	85.695			66	14			60.12	53.8276												0.032	0.936	0.121	0.14	0.07	0.689	0.707	0.126
	2.07727	0.876544			349.793	517.556			89	27			166.037	65.5386			0.851759	0.381437			366.625	211.948			105	13			157.254	101.509												0.359	0.087	0.083	0.178	0.074	0.021	0.246	0.326
	0.472639	0.565701			302.749	216.671			162	36			118.464	230.495			0.946337	0.338416			827.354	368.313			193	81			144.01	69.0423												0.053	0.012	0.016	0.051	0.141	0.022	0.092	0.817
	0.494503	0.67915			451.389	617.764			55	58			76.7021	165.806			0.614556	0.34695			678.342	360.079			71	43			83.0256	73.0931												0.213	0.056	0.209	0.362	0.363	0.013	0.202	0.041
	0.565423	0.395125			460.174	486.905			44	27			49.4379	25.9676			0.436675	0.796783			774.449	731.595			52	138			62.5243	87.7365												0.012	0.014	0.392	0.154	0.047	0.069	0.427	0.218
	0.532287	0.389374			504.396	497.512			33	30			55.0607	38.0931			0.314498	0.283186			818.527	161.715			50	7			56.4376	57.2374												0.135	0.053	0.145	0.22	0.152	0.029	0.144	0.011
	1.27211	0.863806			928.732	611.589			55	46			59.5222	70.8162			0.369451	0.296582			560.406	370.35			55	31			53.312	64.6846												0.483	0.092	0.063	0.12	0.102	0.013	0.248	0.107
	1.32006	0.668692			345.487	736.963			44	40			97.7642	68.2221			0.576102	0.173772			562.135	232.565			67	42			109.206	70.9814												0.152	0.256	0.031	0.275	0.023	0.12	0.228	0.044
	1.67943	0.85885			1066.31	354.301			50	46			128.523	159.191			0.545843	0.123997			684.086	162.931			82	27			80.5952	36.573												0.144	0.074	0.06	0.062	0.011	0.065	0.352	0.242
	0.296696	2.75359			372.157	564.485			90	24			15.2983	67.9575			0.0209328	0.18047			599.831	356.41			39	17			42.583	37.9929												0.127	0.055	0.067	0.014	0.208	0.144	0.145	0.015
	0.479109	1.25465			375.044	672.585			7	91			47.6925	191.919			0.518759	0.608657			962.372	993.103			134	123			76.1456	63.4538												0.023	0.508	0.088	0.123	0.019	0.04	0.514	0.234
	1.00991	2.11589			383.4	583.938			27	51			76.6702	201.748			0.526082	0.341495			844.44	376.247			126	53			80.3631	81.309												0.273	0.09	0.059	0.155	0.046	0.035	0.943	0.094
	0.881222	0.622933			518.348	219.951			50	29			136.321	101.998			0.135984	0.955061			327.787	655.973			18	60			25.2347	115.932												0.013	0.136	0.063	0.039	0.106	0.326	0.039	0.466
	0.944349	0.695128			403.113	382.345			133	15			105.219	60.5719			0.235367	0.237489			367.659	293.26			45	30			78.5687	59.5959												0.258	0.021	0.041	0.153	0.058	0.108	0.27	0.07
	1.49334	0.532728			759.309	315.527			48	29			155.424	76.9654			0.330467	0.236935			388.898	339.923			42	26			60.8932	61.7308												0.697	0.461	0.103	0.088	0.019	0.359	0.37	0.042
	0.553854	0.648698			470.02	319.632			145	16			63.2159	76.2845			0.413367	0.831777			302.686	443.993			39	84			103.967	125.131												0.061	0.133	0.173	0.342	0.022	0.233	0.206	0.013
	1.40633	0.742814			724.897	426.748			47	42			147.278	161.847			0.385776	0.321663			484.213	305.235			79	25			64.7965	75.1572												0.124	0.022	0.117	0.041	0.011	0.067	0.339	0.035
	0.832837	0.887318			568.308	373.194			125	34			128.007	115.673			0.366228	0.275269			621.368	437.68			52	30			57.8086	66.8532												0.098	0.127	0.292	0.109	0.104	0.044	0.165	0.041
	0.52159	1.02295			304.031	372.841			93	20			33.7207	80.6348			0.685564	0.375951			676.6	301.54			119	67			72.858	108.75												0.161	0.403	0.229	0.02	0.147	0.252	0.083	0.11
	0.2236	0.365986			383.949	347.069			13	17			38.9037	54.6008			0.350489	0.376948			467.977	622.511			35	61			60.9093	50.3649												0.138	0.02	0.051	0.419	0.072	0.097	0.165	0.946
	1.55994	0.848096			325.237	271.476			24	23			119.614	302.106			0.402607	0.0995415			192.214	223.536			44	16			113.71	46.7201												0.032	0.119	0.02	0.056	0.061	0.074	0.029	0.021
	1.06019	0.504222			385.752	285.431			51	28			131.489	91.9163			0.375175	0.227197			413.507	334.539			63	50			76.3275	89.4791												0.256	0.066	0.032	0.037	0.064	0.015	0.083	0.091
	0.568634	0.376156			474.197	254.625			39	13			114.835	58.0476			0.389623	0.350632			373.244	417.911			51	25			66.2383	52.6061												0.045	0.128	0.014	0.154	0.082	0.222	0.388	0.024
	0.970123	0.288338			363.852	278.543			63	18			212.057	76.1333			0.307832	0.133553			402.173	220.92			42	25			57.9378	52.1884												0.11	0.287	0.608	0.453	0.038	0.17	0.489	0.187
	0.353967	0.55116			348.986	367.382			69	25			42.6939	148.88			0.332137	0.196605			279.139	321.766			30	29			67.8478	49.5724												0.026	0.272	0.364	0.031	0.167	0.262	0.069	0.198
	1.54214	0.639506			434.686	347.078			23	24			209.504	72.8781			0.334853	0.332628			696.851	463.092			63	56			51.8575	60.7059												0.017	0.088	0.181	0.07	0.08	0.033	0.094	0.07
	0.371306	0.870285			680.921	364.189			106	42			27.3724	178.201			0.332272	0.320666			424.121	366.428			73	69			74.5502	83.3113												0.141	0.358	0.274	0.138	0.087	0.161	0.126	0.1
	1.28537	0.809094			728.228	349.523			32	8			116.563	40.3302			0.290628	0.24562			260.488	384.965			55	29			70.8008	50.1281												0.218	0.019	0.119	0.278	0.102	0.065	0.983	0.168
	1.43733	0.471566			913.773	380.748			70	22			107.044	105.51			0.520168	0.164359			415.848	293.237			92	20			113.617	55.7964												0.024	0.687	0.126	0.271	0.223	0.098	0.147	0.107
	0.326266	0.384457			256.797	422.928			96	15			55.4387	46.1591			0.523715	0.500779			787.936	492.298			126	74			74.6046	74.96												0.191	0.089	0.063	0.024	0.377	0.068	0.157	0.126
	0.632269	0.70477			660.047	370.355			14	30			57.8992	68.2536			1.31678	0.214355			752.08	230.691			232	31			119.691	54.193												0.107	0.222	0.293	0.092	0.033	0.08	0.337	0.03
	1.52946	0.500513			487.328	406.413			43	9			192.137	122.299			0.862471	0.532463			774.516	315.753			83	47			97.2511	139.938												0.228	0.037	0.02	0.058	0.262	0.038	0.207	0.344
	0.907514	0.760316			250.037	424.156			89	37			125.016	106.34			0.477273	0.177184			271.666	313.281			66	27			91.1057	60.2613												0.225	0.023	0.08	0.321	0.285	0.147	0.041	0.304
	0.612955	0.745977			379.336	482.268			40	31			89.232	79.845			0.364479	0.817748			514.032	873.865			75	86			62.4424	99.5969												0.147	0.055	0.064	0.047	0.024	0.165	0.027	0.036
	1.52157	0.81196			612.408	419.711			67	21			193.979	137.736			0.258596	0.173234			403.671	400.178			47	33			63.515	43.1139												0.255	0.143	0.07	0.034	0.079	0.014	0.043	0.05
	0.852093	0.92446			377.181	521.557			105	31			95.51	172.622			0.256601	0.223626			464.253	305.05			22	29			37.9822	65.829												0.033	0.091	0.044	0.02	0.165	0.039	0.116	0.872
	1.04104	0.981894			434.678	622.728			64	85			98.4656	196.565			0.452825	0.601698			514.374	533.33			91	76			72.1371	118.584												0.019	0.312	0.16	0.141	0.031	0.889	0.018	0.018
	1.31745	0.439092			304.164	497.06			40	34			149.077	76.2532			0.499053	0.193533			349.579	283.005			62	38			84.491	65.9269												0.139	0.065	0.025	0.078	0.07	0.093	0.209	0.036
	0.692741	0.736919			575.975	513.249			59	51			38.5853	133.574			0.361351	0.469261			515.575	785.651			59	39			68.1021	48.9886												0.037	0.302	0.226	0.151	0.077	0.258	0.104	0.265
	0.748613	0.477106			382.027	426.565			22	17			126.555	60.5875			0.237568	0.787671			493.25	853.283			30	26			41.8465	132.29												0.105	0.325	0.014	0.198	0.071	0.206	0.327	0.722
	0.895178	0.478946			516.801	385.038			22	12			94.7954	74.5098			0.577409	0.480211			358.316	858.023			84	42			98.4922	66.5506												0.023	0.027	0.017	0.166	0.015	0.026	0.464	0.069
	0.814922	0.553557			432.097	418.573			64	25			110.099	58.0166			0.14896	0.657878			341.758	283.039			28	25			38.1968	127.806												0.483	0.083	0.547	0.055	0.029	0.099	0.013	0.072
	0.713771	1.24069			428.955	625.53			55	180			126.674	161.348			0.450712	0.260741			562.785	330.106			95	76			69.2574	68.8666												0.113	0.038	0.017	0.205	0.09	0.077	0.011	0.086
	1.2492	1.28998			361.709	793.934			43	110			117.431	114.239			0.41685	0.13714			534.024	184.233			40	19			49.9269	73.4906												0.146	0.158	0.324	0.164	0.02	0.044	0.497	0.035
	0.634569	0.417727			476.707	372.972			71	57			35.1725	84.3948			0.181745	1.32713			347.878	519.274			38	143			51.8207	155.866												0.34	0.065	0.017	0.041	0.141	0.039	0.079	0.156
	1.39257	0.758514			574.197	605.413			22	64			220.138	88.4722			0.748893	0.107102			822.385	273.041			146	39			81.4185	49.3517												0.051	0.175	0.289	0.209	0.015	0.061	0.137	0.13
	1.10425	0.840677			421.787	548.963			79	49			120.285	95.2388			0.174888	0.668463			455.6	398.935			42	103			39.4739	113.353												0.338	0.181	0.024	0.102	0.079	0.17	0.016	0.081
	1.47039	0.347228			959.41	413.082			69	9			112.239	19.3364			0.249412	0.420714			246.786	384.637			49	87			49.834	93.3421												0.48	0.127	0.428	0.071	0.265	0.424	0.878	0.045
	0.527782	0.684575			288.176	504.191			59	68			127.3	119.479			0.426216	0.891622			375.208	365.343			87	130			95.1597	132.477												0.244	0.074	0.052	0.209	0.218	0.014	0.075	0.33
	0.725417	0.428615			393.007	404.774			89	23			48.2855	133.7			0.307476	0.187112			543.091	175.18			64	48			52.241	72.2777												0.098	0.224	0.028	0.023	0.109	0.081	0.03	0.042
	0.599958	0.338918			634.62	355.958			23	6			92.849	89.4023			0.211663	0.685311			414.08	349.919			40	35			62.5123	103.173												0.091	0.106	0.011	0.277	0.24	0.022	0.143	0.012
	1.0108	0.572679			276.555	293.007			89	16			154.391	61.6327			0.218543	0.296898			382.94	336.981			43	35			37.1708	34.1911												0.129	0.04	0.166	0.248	0.028	0.163	0.737	0.014
	0.438565	0.380891			555.186	386.426			74	27			26.917	48.1343			0.215463	0.13562			406.184	252.119			46	24			52.9373	42.795												0.076	0.324	0.152	0.042	0.086	0.086	0.021	0.52
	0.737906	0.740743			650.558	481.039			27	26			108.788	65.6548			0.353862	0.178728			502.635	232.086			82	19			69.6338	65.4376												0.243	0.019	0.07	0.111	0.073	0.063	0.224	0.259
	0.319231	0.390505			421.506	597.858			64	29			64.1677	27.1231			0.123111	0.470481			284.359	289.635			18	59			28.9973	60.1516												0.034	0.282	0.059	0.017	0.127	0.229	0.098	0.035
	0.804724	0.325739			481.141	480.387			81	16			70.7045	83.0938			0.408276	0.175902			396.525	172.951			85	28			70.3804	49.2346												0.058	0.37	0.021	0.156	0.116	0.017	0.95	0.035
	1.7979	1.33596			913.872	712.862			66	77			104.896	129.905			0.515283	0.433611			404.572	558.245			136	83			89.6891	70.2835												0.075	0.139	0.098	0.066	0.015	0.079	0.145	0.314
	0.852706	0.813877			700.462	664.087			89	75			99.9691	105.52			0.149791	0.485768			299.645	230.775			38	17			46.2512	94.6547												0.073	0.039	0.012	0.307	0.154	0.079	0.027	0.018
	0.747798	0.842575			341.321	420.684			81	80			92.4976	103.749			0.321133	0.162672			493.17	244.209			67	30			53.7782	40.6884												0.545	0.406	0.245	0.259	0.079	0.075	0.119	0.053
	0.727698	0.951701			464.529	380.354			15	72			68.4006	108.121			0.542724	0.977285			528.336	305.839			76	134			55.6963	91.0427												0.11	0.015	0.042	0.119	0.045	0.081	0.692	0.024
	0.409378	0.718477			257.941	492.832			98	43			54.7834	68.4328			0.673261	0.560775			854.153	340.917			157	59			71.6367	60.4836												0.057	0.099	0.126	0.072	0.07	0.115	0.433	0.362
	0.605469	0.3114			578.785	215.984			17	39			76.0531	77.2301			0.273844	0.125319			307.749	388.386			25	38			37.2435	55.586												0.186	0.031	0.062	0.018	0.142	0.045	0.094	0.457
	0.840821	0.577941			420.148	374.072			69	49			75.2629	79.5421			0.78676	0.436627			648.042	333.365			95	35			45.0525	61.2681												0.418	0.064	0.022	0.037	0.041	0.076	0.406	0.13
	0.792905	0.644116			694.23	281.835			68	110			126.483	101.332			0.339136	0.592174			354.382	480.235			45	46			51.0509	47.0327												0.756	0.099	0.1	0.125	0.401	0.124	0.115	0.383
	0.354628	0.511018			525.47	392.952			160	78			55.4955	73.3217			0.31609	0.303343			424.23	330.308			53	36			73.9936	73.2245												0.296	0.127	0.028	0.061	0.054	0.22	0.143	0.939
	0.547211	0.530859			662.043	801.635			27	67			75.0517	53.7325			0.452327	0.181562			579.718	235.962			71	26			66.5264	55.4791												0.013	0.021	0.121	0.722	0.116	0.175	0.303	0.136
	0.739804	0.354091			1830.75	400.9			68	15			74.8096	44.3264			0.354274	1.0581			459.363	584.572			104	87			68.5214	115.035												0.067	0.05	0.053	0.209	0.191	0.018	0.033	0.531
	0.80018	0.470809			562.188	525.986			84	54			97.4333	66.5202			0.467979	0.355802			1218.85	329.826			127	71			50.3618	97.3847												0.032	0.302	0.228	0.167	0.148	0.08	0.122	0.03
	0.815459	0.689703			387.411	518.771			71	53			141.675	115.29			0.268112	1.31092			472.579	350.458			73	137			56.348	159.704												0.048	0.057	0.11	0.216	0.032	0.654	0.162	0.659
	0.534846	0.820548			447.951	399.948			78	25			49.8269	68.0268			0.512077	0.488429			628.622	451.74			160	93			85.5215	107.312												0.08	0.377	0.031	0.205	0.048	0.235	0.035	0.534
	0.445907	0.610406			643.924	406.509			30	43			82.1617	88.5768			0.180834	0.458257			273.648	558.027			40	67			53.8029	96.1293												0.214	0.265	0.455	0.154	0.142	0.181	0.121	0.495
	0.814682	0.819187			673.996	452.308			50	48			115.94	92.7139			0.866928	0.32506			589.325	259.725			184	26			75.8299	45.9061												0.06	0.057	0.188	0.025	0.11	0.19	0.631	0.033
	0.560774	1.21311			407.543	519.194			90	112			54.4846	96.6648			0.210428	0.911557			424.724	656.401			45	98			52.0154	75.3154												0.015	0.091	0.106	0.109	0.078	0.081	0.067	0.323
	0.761744	0.948202			478.02	556.271			34	80			142.997	108.085			0.303224	0.298181			381.203	532.87			62	36			72.155	67.565												0.061	0.208	0.218	0.572	0.027	0.051	0.215	0.019
	0.833287	0.609917			542.12	411.839			90	27			96.004	87.219			0.386987	0.191063			285.445	247.901			57	39			67.8487	59.4171												0.033	0.158	0.11	0.066	0.041	0.042	0.24	0.522
	0.776256	0.562825			635.704	395.698			105	56			135.579	73.381			0.539993	0.162823			307.609	163.877			110	23			100.726	71.0029												0.042	0.509	0.012	0.442	0.06	0.224	0.309	0.073
	0.642841	0.908587			633.339	472.243			62	51			61.3961	85.2353			0.62522	0.0721009			622.978	118.983			138	9			64.7738	55.3344												0.014	0.414	0.086	0.13	0.011	0.126	0.6	0.409
	0.683865	0.904542			448.333	568.28			37	77			88.6543	66.0797			0.250148	0.402409			214.321	261.503			48	52			93.9467	87.6102												0.214	0.077	0.016	0.48	0.046	0.135	0.307	0.06
	0.62785	0.269637			417.859	345.716			74	30			103.037	35.6521			0.324157	0.194095			568.855	398.841			74	15			85.7395	39.0765												0.114	0.28	0.033	0.113	0.121	0.083	0.014	0.824
	0.710023	0.660037			622.194	308.79			69	35			135.074	123.612			0.177461	0.542526			223.307	184.417			44	32			81.1507	109.22												0.058	0.041	0.29	0.458	0.19	0.033	0.231	0.996
	0.648429	0.952717			569.466	532.106			135	70			44.5906	115.954			0.316525	0.382173			393.031	319.75			31	70			41.1408	93.7367												0.278	0.46	0.044	0.064	0.504	0.341	0.201	0.018
	0.423554	0.369341			256.743	520.464			41	37			67.0607	45.4603			0.106113	0.489885			219.668	300.709			19	29			49.6531	84.0554												0.165	0.131	0.028	0.144	0.423	0.139	0.428	0.443
	1.18804	1.47388			693.023	762.118			35	65			121.688	153.075			0.312052	0.48793			237.427	254.696			48	41			78.9018	87.1206												0.31	0.161	0.054	0.019	0.2	0.056	0.174	0.145
	0.79163	0.539054			383.631	380.017			46	22			132.763	90.4276			0.454662	0.106889			1008.26	280.897			128	16			58.8437	30.9324												0.234	0.33	0.095	0.081	0.109	0.088	0.231	0.269
	0.543655	0.281283			531.817	332.247			82	24			73.064	47.9401			0.375317	0.1352			595.159	300.928			34	14			48.3541	49.2224												0.246	0.095	0.106	0.063	0.032	0.088	0.394	0.137
	0.977408	1.37241			659.785	415.853			38	62			52.2382	96.9203			0.342778	0.35691			652.723	274.283			81	82			46.6439	114.917												0.017	0.048	0.203	0.042	0.088	0.293	0.273	0.632
	0.333483	0.811749			426.279	302.9			52	52			49.4863	125.22			0.375626	0.76483			472.027	261.891			109	55			75.0008	105.437												0.202	0.276	0.051	0.958	0.043	0.044	0.019	0.632
	0.699441	0.878634			466.229	487.178			23	78			76.5807	150.539			0.2097	0.292433			405.131	217.557			38	46			43.0658	107.835												0.435	0.027	0.088	0.013	0.021	0.12	0.45	0.546
	0.820146	1.00573			330.454	333.652			24	109			94.9781	123.016			1.63666	0.243553			505.061	362.301			194	33			158.433	50.2952												0.098	0.343	0.037	0.228	0.237	0.074	0.183	0.166
	0.371287	0.864716			398.487	358.022			23	81			57.4272	108.727			0.177351	0.758338			235.099	396.096			29	37			66.969	117.495												0.354	0.084	0.115	0.225	0.016	0.384	0.871	0.167
	0.249768	0.45716			322.696	444.238			17	17			68.559	27.8816			0.899206	0.870491			873.357	315.005			149	47			106.549	115.137												0.062	0.203	0.383	0.089	0.022	0.057	0.022	0.023
	0.947551	1.06411			309.787	442.86			13	69			201.67	126.659			0.289995	0.555637			310.503	386.865			55	42			77.7655	78.4151												0.118	0.085	0.142	0.223	0.31	0.181	0.649	0.601
	0.468863	0.49874			404.054	466.443			54	30			43.9235	69.5698			0.554394	0.578034			289.738	418.982			95	90			134.389	111.989												0.153	0.077	0.047	0.303	0.044	0.089	0.04	0.027
	0.60592	0.687546			309.404	369.26			33	24			85.9267	77.2856			0.50705	0.448732			431.512	311.809			93	36			88.3669	63.6627												0.044	0.048	0.121	0.06	0.026	0.127	0.068	0.018
	0.303492	0.734858			339.287	506.062			56	70			43.5115	91.471			0.569919	0.797068			319.611	674.249			71	106			133.632	57.8732												0.119	0.596	0.017	0.093	0.14	0.162	0.758	0.804
	0.947953	1.16459			401.076	430.565			25	49			34.6497	130.11			0.494184	0.281801			325.655	296.194			73	35			117.601	62.3281												0.646	0.266	0.039	0.191	0.114	0.166	0.181	0.525
	0.760623	1.03897			471.272	494.621			19	20			87.6718	74.1553			0.63875	0.413509			543.203	326.666			117	53			102.308	74.6887												0.035	0.121	0.568	0.185	0.031	0.118	0.065	0.113
	1.27611	0.628866			346.766	400.305			35	59			170.223	86.3607			0.487051	0.183565			400.069	235.844			108	18			75.5757	73.3494												0.116	0.042	0.051	0.102	0.065	0.056	0.03	0.051
	1.61428	0.492864			408.582	518.315			96	19			179.94	48.999			0.112945	0.215345			279.718	258.674			13	40			23.4678	66.1951												0.16	0.06	0.07	0.435	0.085	0.035	0.624	0.081
	0.711451	0.845805			445.294	698.24			109	37			97.8946	95.6976			0.35041	0.308347			366.892	518.24			54	62			64.4588	51.9808												0.068	0.308	0.033	0.203	0.027	0.059	0.172	0.266
	0.440529	1.09921			301.959	621.021			53	58			67.446	117.573			0.242975	0.185632			345.442	323.371			43	16			46.9898	36.9924												0.325	0.087	0.486	0.065	0.34	0.05	0.16	0.011
	0.351714	0.777751			402.298	489.258			25	49			76.3205	77.1938			0.239721	0.198212			321.91	403.783			29	35			37.0183	48.2102												0.15	0.052	0.256	0.128	0.289	0.354	0.022	0.274
	0.507778	0.727966			385.093	609.401			33	31			118.317	79.3505			0.292497	0.770546			413.954	674.418			36	98			55.5799	85.3067												0.082	0.202	0.236	0.087	0.167	0.048	0.095	0.037
	0.716234	0.71124			274.012	407.114			25	21			50.6564	93.0995			0.246981	0.405964			542.398	457.718			61	46			51.0293	75.978												0.027	0.064	0.141	0.193	0.07	0.021	0.274	0.198
	0.807848	0.734724			343.452	372.991			26	56			97.0702	112.126			0.373789	0.206113			421.974	416.795			82	36			74.4602	47.1235												0.163	0.547	0.349	0.281	0.051	0.1	0.401	0.112
	0.294999	0.662548			292.667	735.197			60	79			60.6428	80.6904			0.6107	0.165348			352.434	240.169			83	25			126.391	106.545												0.42	0.16	0.012	0.112	0.365	0.145	0.326	0.011
	0.347669	0.796231			309.63	659.575			25	81			36.1535	120.818			0.826266	0.324751			459.29	559.566			52	79			164.754	68.0768												0.078	0.207	0.029	0.159	0.118	0.062	0.9	0.163
	0.839	0.21621			312.634	476.089			15	29			114.222	29.52			0.148042	0.106691			395.52	225.011			34	9			39.579	55.5431												0.152	0.215	0.081	0.131	0.027	0.104	0.192	0.583
	0.865129	1.19997			324.948	450.503			101	72			67.9747	205.432			0.566903	0.235327			489.33	465.839			155	52			93.0714	56.1121												0.107	0.14	0.02	0.631	0.076	0.116	0.419	0.066
	0.499583	0.907284			345.096	672.856			32	25			67.2284	106.484			0.265491	0.126333			356.916	218.478			76	13			85.4445	46.8456												0.044	0.13	0.02	0.507	0.482	0.142	0.094	0.144
	0.752619	0.296629			342.137	423.911			58	28			109.685	46.5795			0.231313	0.382276			348.833	573.973			66	86			58.864	51.8343												0.051	0.127	0.041	0.24	0.037	0.08	0.342	0.097
	0.546981	0.932195			362.464	436.646			39	42			54.4544	112.523			0.406146	0.498317			415.592	489.117			101	70			78.3567	61.1661												0.108	0.06	0.011	0.375	0.454	0.152	0.298	0.415
	0.575123	1.14204			373.776	368.67			35	82			101.69	201.965			0.481667	0.217585			479.812	291.534			101	46			72.1319	45.1107												0.43	0.011	0.02	0.033	0.147	0.022	0.102	0.19
	0.358558	0.465594			311.372	317.445			35	18			32.2829	48.9949			0.632163	0.142769			354.094	343.817			156	18			132.348	36.6711												0.051	0.399	0.2	0.091	0.215	0.047	0.12	0.053
	0.831418	1.51289			259.161	491.14			20	132			113.152	175.049			0.340165	0.217759			333.798	484.072			79	60			82.2242	59.597												0.413	0.257	0.161	0.228	0.03	0.046	0.461	0.914
	0.427705	0.421101			434.905	411.193			25	27			50.4622	38.4226			0.380337	0.218646			363.656	263.796			59	41			53.3209	52.1326												0.302	0.209	0.042	0.463	0.036	0.058	0.764	0.183
	0.428328	0.647634			403.45	326.584			22	52			35.8079	92.2585			0.31867	0.428773			379.148	409.681			59	89			87.8362	90.636												0.319	0.063	0.075	0.143	0.079	0.131	0.088	0.28
	0.550259	0.876592			384.271	380.429			26	43			94.3623	79.0751			0.397818	1.40473			434.594	375.899			85	178			66.0494	167.735												0.157	0.014	0.058	0.041	0.189	0.125	0.031	0.741
	0.629259	0.479042			404.911	376.28			63	38			120.942	104.077			0.198838	0.253077			278.596	297.315			74	56			76.573	91.7868												0.205	0.175	0.374	0.311	0.11	0.126	0.254	0.371
	0.650807	0.568845			351.161	282.714			50	23			58.6785	71.1722			0.155658	0.323484			416.866	372.584			38	26			43.4262	77.1147												0.281	0.205	0.015	0.023	0.112	0.051	0.137	0.637
	0.649771	0.98846			393.873	486.611			21	102			78.4533	138.543			0.224988	0.152032			442.091	267.738			26	19			35.8488	40.1141												0.018	0.043	0.053	0.363	0.044	0.207	0.135	0.131
	1.14472	1.48703			253.366	637.638			56	67			159.983	191.61			0.533659	0.354836			516.287	557.411			78	85			54.1277	67.9638												0.035	0.056	0.142	0.436	0.122	0.317	0.338	0.044
	0.529431	0.351053			368.179	420.234			87	56			127.724	53.5309			0.293621	0.246973			436.61	285.798			74	44			72.747	64.8842												0.214	0.042	0.172	0.254	0.176	0.012	0.046	0.557
	0.24256	0.730746			267.274	499.589			65	91			34.6094	126.534			0.34908	0.770079			484.111	572.108			99	177			67.0475	152.073												0.077	0.521	0.038	0.163	0.024	0.206	0.035	0.07
	0.513846	1.13329			397.255	519.465			14	39			77.4637	81.0855			0.428021	0.177374			311.462	168.287			69	26			100.175	76.5964												0.018	0.082	0.114	0.284	0.092	0.025	0.191	0.014
	0.762933	0.466773			307.572	412.078			41	49			43.4085	84.8337			0.376877	0.400288			341.095	283.039			61	72			78.4965	134.725												0.061	0.276	0.2	0.041	0.094	0.248	0.253	0.143
	0.493813	1.01172			666.301	802.911			12	82			67.1837	76.7412			0.536295	0.255405			403.984	152.327			151	40			118.225	115.121												0.065	0.042	0.091	0.093	0.118	0.015	0.088	0.046
	0.312502	1.54869			367.179	825.913			82	76			43.5451	87.8653			0.178989	0.184357			420.906	128.806			24	22			35.3505	65.6015												0.028	0.252	0.022	0.142	0.014	0.109	0.19	0.254
	0.56018	1.42799			407.193	703.926			23	66			81.7386	77.2368			0.481992	0.530167			442.994	380.701			93	111			100.061	102.933												0.211	0.042	0.153	0.152	0.073	0.149	0.265	0.12
	0.483854	1.10137			329.541	467.066			45	67			59.8303	119.515			0.564749	0.261248			426.096	241.109			118	43			81.6843	79.9417												0.645	0.909	0.021	0.075	0.132	0.256	0.27	0.033
	0.629451	2.32051			394.534	608.985			62	52			77.2157	106.388			0.284492	0.0723938			394.432	295.483			61	12			65.133	32.236												0.231	0.107	0.521	0.096	0.192	0.358	0.197	0.113
	0.62509	0.579407			354.689	443.045			53	34			112.154	115.639			0.428599	0.249008			413.285	218.688			64	46			82.2223	68.2299												0.018	0.066	0.025	0.816	0.018	0.116	0.225	0.19
	0.636774	0.458329			184.945	435.057			53	26			147.834	51.8664			0.297136	0.129246			461.769	429.965			75	36			59.9668	46.5545												0.024	0.045	0.476	0.171	0.039	0.129	0.149	0.064
	0.585091	0.473972			312.117	477.686			21	26			96.9531	73.3436			0.442612	0.263116			477.313	245.739			92	36			94.226	83.5474												0.25	0.617	0.021	0.022	0.033	0.062	0.013	0.086
	0.706965	0.663488			614.223	450.572			68	40			54.0444	142.967			0.32407	0.837817			426.943	502.091			63	114			38.1127	133.439												0.079	0.137	0.284	0.249	0.209	0.028	0.109	0.549
	0.546157	0.506082			320.209	479.241			52	54			73.7548	72.0811			0.175506	0.335621			410.87	306.101			38	49			39.9418	51.1535												0.013	0.041	0.014	0.192	0.079	0.034	0.096	0.035
	0.366619	0.670168			372.427	572.482			58	27			35.2979	37.4387			0.800734	0.303137			385.334	282.836			144	25			139.255	52.9554												0.129	0.022	0.138	0.072	0.062	0.137	0.061	0.234
	0.29361	0.852035			217.142	468.981			14	82			52.7067	152.294			0.286361	0.42742			312.807	331.368			47	69			57.9983	82.0049												0.188	0.521	0.302	0.023	0.12	0.06	0.096	0.116
	1.00695	2.23446			475.964	584.771			20	72			122.756	180.262			0.41499	0.587511			248.954	721.857			64	76			88.7765	84.1204												0.025	0.412	0.165	0.094	0.053	0.047	0.058	0.012
	1.23709	0.893539			388.044	421.995			145	24			159.91	97.8004			0.720779	0.582586			668.436	730.874			181	73			107.696	85.0035												0.158	0.386	0.112	0.024	0.092	0.048	0.072	0.553
	0.396985	0.987463			414.891	563.131			93	49			31.3633	91.2549			0.435946	0.676562			344.609	357.238			96	129			122.571	138.548												0.018	0.112	0.027	0.057	0.042	0.069	0.329	0.273
	0.417065	1.31693			277.684	493.768			24	55			94.547	151.313			0.577836	0.231108			229.282	373.456			52	47			106.281	69.204												0.138	0.033	0.152	0.023	0.023	0.104	0.06	0.75
	0.401001	0.501673			347.528	275.752			41	43			62.8441	92.8298			0.286131	0.460996			191.079	355.073			71	54			101.231	110.885												0.106	0.311	0.214	0.183	0.128	0.06	0.117	0.131
	0.721554	0.337538			449.181	527.511			21	17			86.8603	24.4913			0.647673	0.510565			551.24	538.997			134	63			135.327	62.7609												0.083	0.018	0.218	0.311	0.069	0.079	0.011	0.187
	0.39709	0.970929			306.026	513.96			53	21			73.5509	132.928			0.34718	0.981592			344.399	330.915			55	59			63.3761	112.798												0.16	0.372	0.104	0.067	0.098	0.114	0.255	0.197
	0.491417	0.89121			276.182	727.175			57	96			99.6378	193.297			0.477337	0.396741			328.256	391.941			83	76			95.7103	88.6916												0.082	0.169	0.195	0.049	0.025	0.018	0.053	0.191
	0.468297	0.860499			338.058	485.722			37	96			73.4233	197.546			0.316897	0.372182			352.706	280.703			78	31			99.2432	68.0594												0.052	0.214	0.135	0.432	0.17	0.305	0.144	0.714
	0.903862	1.29569			320.392	540.762			39	60			100.704	156.36			0.662786	0.685801			407.597	550.752			108	119			95.3809	107.805												0.018	0.322	0.073	0.123	0.134	0.078	0.03	0.157
	0.651698	0.469563			239.467	447.072			46	54			78.2343	62.7036			0.478493	0.179552			548.254	414.121			126	26			77.6795	40.7324												0.015	0.073	0.029	0.152	0.08	0.052	0.015	0.05
	0.628962	0.582992			416.186	457.98			52	14			68.8886	68.1797			0.429454	0.58869			351.287	787.296			100	75			109.147	76.7605												0.155	0.082	0.026	0.019	0.239	0.018	0.034	0.172
	0.671865	0.509532			453.876	337.725			48	79			80.2389	103.983			0.337798	0.401024			395.336	250.339			53	87			53.9804	113.475												0.377	0.085	0.168	0.312	0.034	0.025	0.125	0.163
	0.483634	0.529201			292.224	547.821			29	50			96.2498	107.97			1.2161	0.49074			494.544	317.581			73	90			119.961	90.2115												0.614	0.255	0.146	0.034	0.13	0.334	0.791	0.222
	0.467166	1.01605			316.473	1044.71			55	93			88.9916	74.6875			0.5939	0.240885			581.672	516.886			139	21			104.928	31.6269												0.065	0.036	0.174	0.051	0.048	0.051	0.451	0.088
	0.640685	1.19392			387.745	725.964			30	88			61.3466	112.653			0.187508	0.547387			208.516	429.512			45	60			70.488	82.4655												0.203	0.13	0.02	0.649	0.104	0.145	0.794	0.12
	0.542783	1.38063			282.168	504.661			16	65			108.005	186.568			0.440673	0.649177			621.468	320.134			81	67			73.9427	146.713												0.02	0.193	0.284	0.053	0.086	0.06	0.466	0.109
	0.574001	0.482809			279.476	670.48			57	34			45.7811	49.1923			0.432692	0.525734			483.554	504.374			117	40			83.5405	72.0411												0.07	0.319	0.191	0.113	0.013	0.061	0.017	0.046
	0.829664	0.656452			431.886	507.038			24	57			62.7309	79.5112			0.295798	0.466886			395.39	443.068			48	103			58.2791	89.0674												0.289	0.073	0.018	0.126	0.017	0.187	0.482	0.235
	0.838089	1.21701			246.013	714.027			42	53			134.915	99.8206			0.363157	0.065688			600.749	190.173			86	14			74.9543	35.0697												0.082	0.07	0.655	0.792	0.045	0.153	0.038	0.096
	0.652398	0.538086			390.493	397.966			92	17			65.369	84.6925			0.179678	0.510042			212.726	378.433			48	50			81.8163	72.2288												0.172	0.081	0.181	0.372	0.035	0.088	0.051	0.815
	0.59852	1.04087			492.923	357.761			98	48			74.3299	157.301			0.243656	0.355675			445.775	214.927			58	23			62.8224	99.4756												0.141	0.057	0.28	0.087	0.038	0.536	0.095	0.019
	0.31486	0.943439			242.991	438.962			79	87			43.0973	71.3497			0.2498	0.118653			331.519	354.791			42	23			49.7389	45.5842												0.231	0.019	0.279	0.016	0.051	0.054	0.077	0.03
	0.62394	0.305965			344.218	409.781			26	21			96.345	21.8958			0.926797	0.214783			613.72	224.219			125	11			113.428	35.9681												0.07	0.168	0.014	0.03	0.154	0.038	0.274	0.154
	0.662884	0.615946			329.595	435.738			75	15			131.313	38.2916			0.500383	0.417547			456.262	392.086			51	31			113.047	64.952												0.064	0.197	0.106	0.149	0.507	0.118	0.323	0.228
	0.497005	0.8704			369.255	335.273			73	30			129.151	82.5381			0.488056	0.0613811			389.121	218.616			133	16			116.634	34.4293												0.713	0.224	0.195	0.151	0.145	0.359	0.415	0.05
	0.535575	0.818373			491.149	608.271			86	67			60.418	142.279			0.891289	0.342897			302.772	408.049			168	111			157.268	85.3429												0.142	0.069	0.208	0.482	0.02	0.023	0.907	0.043
	0.256937	0.740034			236.92	404.058			74	93			30.3579	110.994			0.469926	0.295078			348.074	299.227			101	35			84.6258	44.4425												0.023	0.081	0.467	0.338	0.115	0.173	0.532	0.123
	1.17411	0.559835			674.808	382.406			9	67			40.5905	77.1921			0.154256	0.434046			206.387	426.078			38	44			50.1198	62.3303												0.302	0.159	0.016	0.06	0.13	0.02	0.068	0.037
	0.505708	1.17161			369.232	425.552			34	91			72.1478	111.346			0.512006	0.202527			682.189	220.44			125	29			64.4391	80.2381												0.07	0.103	0.02	0.277	0.163	0.079	0.017	0.044
	0.5484	0.699566			385.046	517.882			76	121			41.4589	80.6887			0.338922	0.36626			323.267	464.631			55	54			73.4573	72.9059												0.088	0.023	0.107	0.126	0.101	0.069	0.113	0.045
	0.491608	1.04391			373.258	661.236			34	120			82.4379	132.361			0.338146	0.249301			326.582	299.69			65	29			69.0463	68.5226												0.055	0.206	0.13	0.041	0.088	0.023	0.367	0.099
	0.398988	0.618112			454.766	529.39			47	135			52.3309	111.036			0.644545	0.52989			309.746	483.579			151	59			112.847	54.1785												0.274	0.178	0.063	0.172	0.275	0.289	0.349	0.054
	0.460275	0.784902			359.21	579.763			56	38			57.3473	32.2695			0.423667	0.627286			329.323	253.465			76	81			70.0016	130.524												0.305	0.021	0.106	0.211	0.023	0.223	0.414	0.658
	1.13786	0.482963			590.482	342.909			18	78			130.116	79.0286			0.551741	0.581074			417.263	261.972			134	78			144.66	136.996												0.049	0.113	0.023	0.126	0.07	0.033	0.126	0.793
	0.733526	0.545783			361.883	381.879			171	56			99.1855	81.336			0.926417	0.366759			582.71	530.424			133	58			148.501	72.2709												0.075	0.053	0.166	0.034	0.061	0.646	0.035	0.134
	0.632097	0.407327			377.417	394.53			41	19			75.6972	45.5612			0.269988	0.109691			456.745	310.479			38	27			53.0543	44.3814												0.107	0.361	0.071	0.06	0.178	0.141	0.341	0.189
	0.49687	1.02577			348.157	515.25			50	141			49.5624	119.774			0.364669	0.457837			610.465	571.809			107	80			81.8484	82.7922												0.385	0.256	0.172	0.209	0.019	0.14	0.138	0.016
	0.843342	0.972155			388.073	354.958			69	40			70.4766	56.925			0.168697	0.0992802			406.567	425.739			54	12			47.9383	30.681												0.023	0.137	0.099	0.07	0.071	0.175	0.377	0.046
	0.544192	0.869126			540.045	462.476			48	56			32.5132	121.564			0.299179	0.293035			249.604	405.207			76	41			84.0156	78.443												0.194	0.051	0.309	0.1	0.046	0.096	0.754	0.119
	0.795407	0.561943			808.865	407.256			29	57			46.4185	64.3382			0.333943	0.910417			375.888	369.92			94	66			71.9494	151.699												0.172	0.152	0.092	0.078	0.175	0.044	0.06	0.321
	0.334001	0.907686			382.567	305.202			21	82			26.6681	96.428			0.748426	0.261382			600.117	372.562			88	49			129.891	60.0874												0.618	0.053	0.09	0.042	0.013	0.113	0.119	0.728
	0.390409	0.460141			284.132	458.383			13	44			60.1709	62.9258			1.12015	0.444481			480.412	443.788			241	35			200.196	59.9869												0.101	0.252	0.044	0.032	0.224	0.531	0.299	0.461
	0.362852	0.409004			270.798	408.673			33	32			50.74	79.6134			0.865717	0.687527			519.774	515.213			126	114			91.1205	98.6278												0.087	0.126	0.098	0.183	0.128	0.031	0.096	0.736
	0.337711	0.469131			303.919	368.868			25	38			52.3163	59.7604			0.342738	0.130291			394.242	221.744			62	11			73.9846	58.8725												0.386	0.079	0.08	0.091	0.079	0.163	0.246	0.068
	0.530025	0.596335			311.516	534.028			32	63			108.849	86.875			0.476276	0.306249			594.836	232.945			150	62			93.3358	86.8337												0.023	0.347	0.079	0.321	0.101	0.047	0.686	0.078
	1.09896	1.26407			402.173	425.001			121	84			70.3342	104.139			0.207562	0.184143			331.377	356.396			57	7			79.5243	120.102												0.118	0.507	0.078	0.133	0.029	0.062	0.016	0.055
	0.682955	0.88264			254.64	476.531			64	34			75.2951	90.6523			0.346087	0.261264			678.415	418.593			72	55			52.8952	45.5914												0.119	0.201	0.208	0.247	0.275	0.022	0.577	0.094
	0.371028	0.637052			298.604	506.35			80	74			48.0195	71.6391			0.556872	0.117648			211.331	146.538			43	29			117.614	68.3691												0.127	0.353	0.054	0.055	0.046	0.133	0.981	0.129
	0.457543	0.854968			417.713	498.764			39	63			62.7826	75.2855			0.571843	0.481541			915.789	338.933			140	113			78.8549	105.2												0.172	0.305	0.046	0.135	0.154	0.181	0.048	0.239
	0.581046	0.478918			339.544	487.907			48	38			104.466	66.0626			0.584692	0.318116			359.597	311.066			104	85			116.108	83.1308												0.6	0.034	0.166	0.713	0.101	0.083	0.419	0.112
	0.295182	0.51466			323.005	382.404			59	59			48.5516	66.4257			0.24064	0.322399			319.088	194.464			33	20			43.4355	91.2749												0.363	0.018	0.165	0.048	0.024	0.018	0.159	0.197
	1.01651	0.546991			452.209	474.919			45	33			140.443	34.55			0.169164	0.568937			279.47	472.751			32	74			60.8119	52.0328												0.404	0.309	0.196	0.021	0.276	0.109	0.069	0.023
	0.290725	0.336359			254.39	607.615			107	13			39.3868	63.2355			0.196027	0.32137			291.388	411.087			22	56			35.5885	44.5968												0.22	0.02	0.085	0.028	0.225	0.116	0.149	0.322
	1.03341	1.04171			444.409	512.525			28	90			129.773	184.873			0.295347	0.737088			343.249	363.131			101	161			54.9359	136.627												0.022	0.163	0.117	0.203	0.046	0.025	0.155	0.216
	0.639074	0.783387			531.662	448.106			67	41			91.3622	86.6692			0.250884	0.298458			285.513	334.887			66	33			89.2761	63.8868												0.296	0.123	0.05	0.093	0.184	0.035	0.13	0.54
	1.35924	0.551572			380.546	479.729			86	19			99.9543	78.2674			0.650721	0.815404			192.469	308.817			107	59			141.014	82.0781												0.603	0.122	0.121	0.157	0.064	0.131	0.063	0.312
	1.27023	0.662807			705.283	462.242			30	63			79.1487	70.97			0.298149	0.615735			312.887	273.644			20	30			55.1127	77.9055												0.053	0.031	0.25	0.23	0.103	0.188	0.11	0.254
	0.593929	0.246173			587.947	315.836			77	30			53.5383	41.7569			0.0929861	0.23965			211.377	386.425			18	34			36.9979	56.0696												0.055	0.98	0.351	0.182	0.06	0.028	0.07	0.086
	1.27548	0.625406			712.162	432.704			46	44			70.6139	89.8651			0.103255	0.382435			294.143	180.716			11	48			32.5859	107.348												0.28	0.33	0.177	0.282	0.011	0.023	0.067	0.15
	0.718736	0.447047			667.759	373.018			56	51			54.4854	131.029			0.158334	0.260654			278.343	267.083			16	16			27.5422	42.1184												0.028	0.013	0.065	0.042	0.095	0.11	0.129	0.055
	0.346816	0.55786			418.825	652.035			76	92			40.2882	106.741			0.253331	0.179425			344.531	154.921			64	36			69.2973	72.6991												0.257	0.022	0.03	0.012	0.237	0.128	0.076	0.126
	0.748919	1.22537			621.964	386.434			38	24			61.2076	60.6538			0.448819	0.330182			536.62	290.47			116	27			65.978	82.8597												0.082	0.145	0.138	0.082	0.051	0.256	0.053	0.611
	0.819168	0.283162			523.402	441.901			82	21			40.8831	31.3548			0.481731	0.134867			462.555	220.863			153	35			131.637	60.1907												0.361	0.165	0.224	0.048	0.026	0.153	0.014	0.046
	0.659903	0.591245			431.264	404.457			38	12			64.8406	52.8138			0.870364	0.146767			803.443	153.165			268	32			117.934	74.8214												0.479	0.058	0.478	0.031	0.184	0.058	0.042	0.107
	0.396879	1.24288			877.892	512.213			30	26			19.9373	62.103			0.768131	0.150781			345.228	478.465			114	30			89.315	37.675												0.46	0.152	0.202	0.099	0.122	0.169	0.06	0.207
	1.03514	1.30619			392.641	585.242			26	93			182.117	101.753			0.276781	0.194697			160.547	263.818			50	52			69.7356	59.9959												0.027	0.058	0.09	0.144	0.082	0.155	0.109	0.094
	0.910313	0.461559			501.991	531.019			98	60			123.813	141.08			0.591628	0.818793			322.13	400.292			62	106			80.498	210.509												0.251	0.253	0.032	0.012	0.09	0.17	0.144	0.779
	0.573724	0.630007			336.324	488.101			61	54			52.091	56.0574			0.471819	0.0802159			406.238	222.616			106	11			59.2806	28.9357												0.302	0.173	0.108	0.184	0.113	0.068	0.215	0.113
	0.40263	0.751038			305.007	493.498			22	67			52.6878	112.042			0.143315	0.191775			204.465	298.157			14	36			37.5794	55.3085												0.037	0.147	0.285	0.193	0.111	0.087	0.293	0.029
	0.388895	0.613013			314.398	497.607			25	46			40.3203	107.578			0.359918	0.446611			480.719	383.278			83	78			45.2935	84.4539												0.25	0.13	0.057	0.088	0.287	0.232	0.051	0.523
	0.573886	0.838262			343.315	517.783			32	58			26.4614	91.1307			0.147194	0.17781			329.98	330.048			30	38			47.8643	52.6981												0.013	0.02	0.015	0.283	0.033	0.057	0.104	0.079
	1.0975	0.583682			1005.89	411.188			10	60			52.6687	80.7483			0.171896	0.8505			247.447	826.845			40	140			56.2074	104.521												0.052	0.294	0.047	0.076	0.024	0.302	0.098	0.013
	0.433743	0.478803			386.022	388.768			71	66			48.5036	69.3967			0.193779	0.289417			226.853	327.591			54	16			58.0932	53.0363												0.14	0.02	0.524	0.022	0.079	0.083	0.142	0.31
	0.488062	0.816024			182.784	469.063			32	45			52.6472	73.4715			0.392299	0.204459			408.333	184.049			58	27			80.1355	71.7766												0.105	0.029	0.061	0.221	0.237	0.079	0.335	0.228
	0.479464	1.24793			245.091	787.68			22	90			119.23	80.8447			0.156853	0.325305			321.304	476.17			9	77			23.2976	54.3005												0.011	0.061	0.098	0.091	0.074	0.028	0.147	0.098
	0.370108	0.401039			385.223	392.438			18	23			75.2192	39.6893			0.362507	0.536889			275.133	491.832			29	115			22.6472	79.4217												0.013	0.057	0.07	0.376	0.227	0.054	0.275	0.024
	0.728139	1.33939			473.356	739.397			49	115			100.711	128.38			0.358913	0.341662			508.672	229.099			59	28			35.7801	99.9441												0.203	0.119	0.14	0.581	0.248	0.091	0.241	0.478
	0.334854	0.517306			309.672	558.231			106	27			55.1859	72.4125			0.224164	0.452382			294.071	482.854			19	69			34.4727	67.3031												0.171	0.163	0.033	0.051	0.181	0.013	0.036	0.08
	1.677	0.698023			611.839	388.378			26	23			193.336	60.8452			0.671693	0.228788			255.631	328.062			90	18			83.4558	36.4703												0.039	0.169	0.117	0.189	0.067	0.044	0.235	0.434
	0.458875	0.82052			477.355	612.032			50	55			33.5503	65.2811			0.76095	0.160155			488.026	152.929			109	13			66.4544	75.6436												0.145	0.233	0.088	0.028	0.314	0.2	0.107	0.229
	0.240556	0.599747			340.031	534.422			19	34			27.2544	54.6147			0.410485	0.246554			459.216	371.472			75	36			101.915	38.9613												0.078	0.317	0.125	0.262	0.066	0.259	0.033	0.21
	0.626949	0.851403			240.455	617.942			9	70			45.1153	85.5835			0.246451	0.435566			363.625	397.437			40	62			54.0003	66.1365												0.019	0.075	0.214	0.111	0.127	0.231	0.244	0.104
	0.393917	0.9471			361.451	597.42			26	70			44.0522	111.052			0.314134	0.959685			462.483	189.318			88	13			89.362	52.9034												0.096	0.101	0.021	0.315	0.081	0.034	0.029	0.045
	0.651132	0.531511			594.93	461.375			26	28			63.6613	55.9065			0.277525	0.632044			264.156	543.173			50	33			69.7424	66.3129												0.016	0.018	0.055	0.09	0.086	0.124	0.543	0.212
	0.464799	0.502037			431.65	407.705			86	45			38.9429	75.9741			0.294048	1.14031			407.932	362.859			44	93			49.127	181.505												0.166	0.047	0.088	0.039	0.152	0.089	0.024	0.492
	0.95426	0.451619			477.869	737.127			34	45			103.47	36.4447			0.208164	0.0616424			404.966	149.074			44	10			38.5982	9.66092												0.343	0.049	0.08	0.022	0.064	0.101	0.162	0.046
	0.710819	0.690115			486.496	574.443			124	50			40.8654	90.0732			0.628268	0.367123			527.426	294.202			134	83			58.7043	112.028												0.366	0.083	0.03	0.218	0.023	0.187	0.252	0.019
	0.3987	0.619032			373.196	381.303			37	20			73.9543	86.7323			0.282006	0.809648			370.175	454.349			39	174			35.012	122.39												0.236	0.166	0.349	0.022	0.044	0.099	0.163	0.21
	0.350075	0.718793			395.542	604.467			54	31			60.0053	47.8647			0.236729	0.270883			247.2	208.167			17	18			60.7834	68.4946												0.022	0.143	0.023	0.158	0.224	0.091	0.157	0.273
	0.40195	0.510385			570.628	608.76			49	71			60.3336	66.7124			0.320935	0.325376			399.608	365.959			54	56			51.4097	78.2321												0.044	0.166	0.327	0.072	0.093	0.049	0.086	0.189
	0.659711	0.845728			404.083	479.002			67	61			152.83	80.3627			0.316446	0.567053			286.705	292.212			44	109			55.6955	264.149												0.04	0.196	0.082	0.044	0.07	0.032	0.298	0.227
	0.779227	0.872317			520.864	455.22			76	42			85.9541	134.299			0.385696	0.141241			324.777	312.77			58	35			58.7153	45.0397												0.554	0.044	0.111	0.178	0.117	0.04	0.277	0.944
	0.679907	0.702422			316.745	534.102			143	37			59.6423	82.7352			0.16458	0.477091			391.73	276.25			41	129			39.664	109.647												0.311	0.461	0.065	0.09	0.06	0.087	0.657	0.08
	0.929972	1.06296			382.18	579.714			18	155			99.5764	126.216			0.117339	0.544751			329.441	707.857			35	88			41.0197	63.958												0.104	0.972	0.059	0.389	0.197	0.639	0.162	0.076
	0.533399	0.42896			329.237	550.329			82	24			61.1709	74.0391			0.407619	0.0913948			314.306	249.595			88	13			62.0459	38.3123												0.38	0.169	0.036	0.164	0.272	0.035	0.993	0.777
	0.293696	0.335621			378.817	477.676			47	13			38.5384	42.5878			0.308339	0.275095			367.893	307.971			68	79			70.558	70.9326												0.116	0.202	0.016	0.189	0.079	0.014	0.188	0.226
	0.889686	0.465364			509.281	393.638			45	40			116.086	59.1162			0.475555	0.49215			358.555	378.347			78	63			96.3955	97.287												0.066	0.16	0.056	0.196	0.192	0.015	0.315	0.133
	0.733229	0.333838			767.572	397.702			163	46			105.948	45.6054			0.509456	0.326762			346.183	212.198			122	49			98.5134	72.501												0.122	0.032	0.351	0.317	0.093	0.093	0.596	0.047
	0.793212	0.351868			499.191	366.7			45	29			92.1757	51.5123			0.214846	0.157914			346.632	232.068			40	45			45.6714	42.4308												0.321	0.085	0.126	0.207	0.249	0.098	0.063	0.461
	0.480192	1.34099			506.222	581.508			26	72			63.735	157.021			1.09789	0.278285			571.708	197.105			110	68			86.0517	83.0209												0.088	0.032	0.172	0.676	0.099	0.082	0.435	0.042
	0.578018	0.291606			438.807	280.204			55	21			61.2598	47.1308			0.286472	0.119611			378.75	100.513			81	37			51.41	94.9887												0.11	0.079	0.158	0.084	0.033	0.144	0.302	0.293
	0.770198	0.56342			415.079	488.003			48	115			101.192	107.435			0.711318	0.528125			343.388	284.802			36	84			68.3652	94.4734												0.084	0.277	0.167	0.136	0.399	0.047	0.143	0.119
	0.796893	0.543329			409.001	385.963			79	45			64.6702	97.629			0.277707	0.550285			424.477	211.549			74	34			53.3563	95.8257												0.019	0.033	0.345	0.105	0.034	0.065	0.083	0.445
	0.80343	0.676274			371.725	471.211			51	112			95.2951	111.079			0.533793	0.162245			674.197	281.438			111	23			67.8983	37.1068												0.07	0.465	0.194	0.249	0.045	0.235	0.021	0.519
	0.281437	0.443472			338.597	409.743			40	62			40.7685	58.2161			0.418465	0.566602			357.965	108.176			34	80			59.0807	160.105												0.522	0.068	0.015	0.203	0.051	0.263	0.03	0.318
	0.491522	0.690987			518.845	593.917			24	62			45.9372	49.9277			0.182441	0.420809			344.833	388.724			21	86			52.9619	95.992												0.228	0.207	0.045	0.242	0.05	0.084	0.688	0.375
	0.360264	0.654046			588.8	591.726			55	52			58.1149	59.0199			0.185006	0.220744			207.513	181.037			14	30			45.0563	63.3817												0.06	0.088	0.205	0.263	0.069	0.115	0.316	0.104
	0.548841	0.573886			396.317	361.994			56	70			56.0549	107.344			0.261113	0.609987			381.155	376.397			51	101			56.2977	110.408												0.105	0.057	0.303	0.094	0.132	0.084	0.03	0.24
	0.508785	0.655072			463.365	557.443			31	45			42.1333	76.7607			0.687092	0.35782			506.409	306.896			173	65			83.9195	84.7956												0.103	0.099	0.039	0.115	0.577	0.052	0.042	0.046
	0.406924	0.146901			359.386	255.043			39	13			61.2511	43.7882			0.528497	0.564512			462.483	318.712			111	48			72.439	135.279												0.135	0.262	0.027	0.126	0.103	0.115	0.382	0.021
	0.278331	0.84338			358.803	388.804			57	69			43.0635	75.7934			0.235098	0.129975			283.462	192.868			13	28			30.1308	49.4277												0.058	0.33	0.315	0.038	0.078	0.062	0.168	0.203
	0.477327	0.50196			460.465	791.46			23	53			74.9916	48.8181			0.325099	0.351447			322.863	272.11			81	82			54.1376	57.2778												0.063	0.141	0.051	0.114	0.263	0.239	0.067	0.178
	1.04445	0.825609			518.022	851.315			38	108			112.651	53.834			0.314767	0.199241			427.793	227.321			71	65			52.4566	49.2395												0.112	0.124	0.065	0.014	0.158	0.045	0.103	0.026
	0.444383	0.307872			404.832	403.427			108	47			47.823	50.8981			0.483108	0.567449			327.022	401.609			143	78			127.774	52.831												0.149	0.191	0.032	0.027	0.03	0.037	0.109	0.451
	0.699048	0.822226			184.168	504.905			41	50			90.3308	76.0876			0.155135	0.538393			191.901	223.821			31	54			39.9549	91.8335												0.134	0.557	0.102	0.144	0.927	0.136	0.293	0.646
	0.664686	0.614527			357.588	424.075			42	39			48.7231	60.8268			0.382506	0.348201			265.1	297.115			66	34			71.5864	107.393												0.129	0.054	0.274	0.154	0.109	0.03	0.022	0.217
	0.595577	0.725838			577.631	393.018			35	87			42.0822	104.095			0.288	0.352065			336.614	358.294			35	68			75.5483	52.7811												0.186	0.074	0.28	0.379	0.043	0.595	0.311	0.3
	0.699192	2.31095			448.924	824.15			44	425			32.0067	187.927			0.610977	0.397952			341.797	454.182			42	100			44.1487	74.1421												0.311	0.095	0.258	0.365	0.095	0.215	0.916	0.152
	0.656299	0.374143			613.384	404.157			22	9			25.589	42.683			0.121804	0.578628			299.914	388.92			31	128			56.8971	94.7802												0.04	0.032	0.105	0.342	0.205	0.162	0.205	0.134
	0.301076	1.30608			283.731	405.476			25	263			35.7658	155.426			0.836582	0.403304			484.536	342.594			79	49			104.563	46.9504												0.11	0.051	0.297	0.121	0.022	0.057	0.019	0.535
	1.14799	0.901897			685.984	568.614			23	160			72.2368	135.73			0.67547	0.520279			377.955	294.441			22	75			37.5149	57.6159												0.134	0.035	0.063	0.287	0.116	0.08	0.314	0.758
	0.80595	0.400215			446.387	308.407			101	69			71.9225	88.3436			0.248581	0.221377			366.143	294.773			15	25			22.8358	34.8773												0.257	0.013	0.042	0.342	0.16	0.183	0.26	0.388
	0.630649	0.51328			427.836	367.744			57	60			63.089	67.6233			0.192195	0.297556			332.237	224.697			17	37			22.2307	62.5921												0.135	0.252	0.022	0.207	0.178	0.015	0.051	0.042
	0.656999	1.31505			488.201	509.946			31	209			76.5108	179.422			0.314585	0.473584			277.671	345.399			64	27			71.823	44.8456												0.024	0.256	0.546	0.128	0.062	0.166	0.076	0.626
	0.420363	0.644404			297.277	480.124			54	39			67.1818	94.474			0.266671	0.706584			187.537	297.192			39	102			57.887	60.3997												0.195	0.117	0.042	0.052	0.051	0.221	0.4	0.993
	0.524993	0.523009			479.413	585.894			5	52			100.534	83.4727			0.68425	0.267851			406.737	301.86			45	38			100.951	85.5605												0.046	0.907	0.014	0.043	0.014	0.014	0.066	0.051
	0.966989	0.518868			405.862	412.376			117	44			72.5237	59.8838			0.171722	0.405774			340.278	268.392			16	26			27.407	45.7764												0.06	0.247	0.066	0.182	0.115	0.122	0.157	0.198
	0.643752	0.441229			437.373	356.26			61	41			73.8209	83.568			0.213832	0.618285			429.179	362.201			30	83			48.2803	73.2697												0.091	0.181	0.282	0.303	0.207	0.027	0.077	0.084
	0.535374	1.32503			819.019	562.022			54	103			37.6258	164.323			0.747966	0.132263			557.874	209.554			46	31			91.3957	70.4039												0.056	0.07	0.016	0.091	0.05	0.057	0.132	0.506
	0.84454	0.654133			437.24	503.718			37	60			94.911	76.8692			0.216572	0.423303			241.906	229.544			21	80			71.6214	45.356												0.191	0.251	0.427	0.244	0.109	0.135	0.15	0.079
	0.47864	1.10614			315.27	853.599			21	89			41.67	120.18			0.522741	0.230363			238.461	165.577			107	71			94.4693	103.938												0.079	0.131	0.022	0.024	0.075	0.255	0.262	0.543
	0.632298	1.46185			481.673	414.518			22	133			65.974	154.558			0.341393	0.269442			406.628	162.435			86	40			67.5224	96.3518												0.041	0.041	0.028	0.319	0.033	0.374	0.531	0.447
	0.769824	0.321454			539.718	336.692			39	60			55.9883	72.8123			0.665866	0.494208			314.383	316.63			111	96			93.8157	72.4912												0.073	0.189	0.016	0.239	0.031	0.019	0.299	0.042
	0.581219	0.690719			383.853	420.592			47	90			53.6396	183.516			0.231551	0.708698			237.181	303.966			42	64			106.096	94.6428												0.312	0.214	0.076	0.021	0.232	0.098	0.209	0.265
	0.505411	0.947062			508.7	572.587			15	55			85.4479	56.4682			0.88783	0.384984			997.515	326.91			69	49			66.4148	70.4398												0.041	0.068	0.026	0.217	0.026	0.399	0.051	0.064
	0.628234	0.766048			350.752	760.115			71	95			121.929	61.3276			0.35463	0.0740247			363.877	245.475			82	11			79.7254	86.9488												0.022	0.11	0.031	0.153	0.027	0.074	0.471	0.86
	0.856627	1.44686			701.623	708.488			66	223			38.8259	126.08			0.287311	0.394627			295.823	333.507			40	50			43.5977	30.7984												0.027	0.173	0.328	0.195	0.014	0.341	0.14	0.156
	0.500781	0.885171			454.357	514.829			26	111			100.376	103.415			0.377661	0.837366			473.016	413.629			95	201			69.5614	55.864												0.091	0.033	0.022	0.015	0.304	0.069	0.033	0.024
	1.29495	0.651957			767.748	466.008			30	64			99.6756	103.096			0.301285	0.247583			361.989	150.675			63	40			43.4628	122.855												0.252	0.133	0.163	0.137	0.062	0.021	0.107	0.033
	0.928984	0.714681			380.496	529.473			80	56			93.5888	65.5206			0.281365	0.505339			365.112	288.668			60	116			53.4291	136.179												0.098	0.618	0.036	0.036	0.067	0.081	0.311	0.06
	0.776237	0.325653			523.34	375.514			45	90			11.6323	74.8801			0.307207	0.187975			328.237	341.938			56	56			81.7585	104.493												0.053	0.124	0.014	0.189	0.182	0.09	0.16	0.304
	0.620633	1.22261			441.066	559.854			9	183			76.7624	143.277			0.311268	0.644371			320.152	399.867			39	156			68.5377	45.7752												0.029	0.425	0.206	0.079	0.095	0.12	0.583	0.514
	0.411966	0.430178			290.066	422.459			81	36			55.4787	31.1806			0.386472	0.324838			422.034	290.051			113	72			49.6648	131.122												0.072	0.131	0.065	0.051	0.022	0.037	0.161	0.144
	0.831408	0.368335			490.983	443.6			25	48			84.8058	52.6991			0.3235	0.692396			218.558	393.91			94	132			62.0312	40.4696												0.016	0.219	0.038	0.042	0.145	0.041	0.898	0.099
	0.840179	0.892235			557.237	463.173			40	125			108.886	79.4192			0.485753	1.3193			409.816	260.27			129	32			119.613	69.2343												0.229	0.027	0.222	0.179	0.075	0.218	0.467	0.034
	0.332611	0.879113			450.429	515.973			52	58			26.4415	110.56			0.796759	0.299353			456.505	183.746			171	55			49.6951	115.323												0.033	0.197	0.051	0.098	0.044	0.113	0.106	0.09
	0.237307	0.662606			563.357	684.982			24	118			22.0779	78.0946			1.04598	0.408767			510.218	194.684			259	135			97.2378	99.0201												0.13	0.089	0.107	0.217	0.048	0.202	0.252	0.092
	0.314917	1.43749			319.316	753.767			12	141			58.0554	215.163			0.770514	0.292758			516.021	307.802			62	70			89.6053	88.9513												0.471	0.035	0.048	0.06	0.142	0.116	0.384	0.665
	0.656855	0.877762			509.52	819.213			32	109			74.2081	59.5689			0.164691	0.169164			320.738	264.269			56	62			160.984	112.795												0.574	0.203	0.061	0.058	0.013	0.072	0.033	0.709
	0.842958	0.916696			520.314	500.063			23	105			89.0854	98.6044			0.792484	0.284603			588.736	330.561			219	45			95.3261	101.191												0.098	0.128	0.089	0.326	0.053	0.099	0.026	0.118
	0.677223	0.440395			569.063	415.584			29	78			101.413	81.9507			0.159244	0.520271			337.15	616.257			70	75			61.2916	77.08												0.023	0.047	0.037	0.061	0.218	0.036	0.093	0.235
	0.681862	1.17814			566.446	579.477			120	126			105.697	111.479			0.348858	0.38876			471.684	414.025			52	141			140.487	58.9195												0.297	0.178	0.821	0.409	0.365	0.066	0.226	0.054
	0.498347	0.639487			465.965	509.985			17	92			93.8185	84.5658			0.82591	0.215218			291.338	333.065			124	42			36.5656	55.8893												0.024	0.508	0.035	0.206	0.051	0.051	0.238	0.282
	0.265276	1.64401			369.294	618.725			41	245			27.7356	141.479			0.951562	0.141423			551.163	176.17			181	14			150.1	83.9469												0.257	0.132	0.046	0.172	0.118	0.101	0.393	0.953
	0.397023	2.12532			423.259	616.991			6	123			48.9195	99.2215			0.568589	0.563886			698.323	336.666			37	109			49.1179	85.2607												0.078	0.023	0.244	0.248	0.065	0.029	0.287	0.23
	0.271085	0.495672			307.116	437.316			35	65			21.4715	67.5818			0.705562	0.448305			852.216	254.948			71	101			60.1203	53.4791												0.026	0.014	0.039	0.281	0.104	0.223	0.014	0.019
	0.71472	1.10951			554.805	527.722			12	191			89.6188	150.369			0.248074	0.649763			424.888	470.638			63	172			179.599	49.1638												0.314	0.279	0.294	0.07	0.027	0.011	0.036	0.038
	0.397924	0.679591			440.745	555.152			20	38			62.447	132.584			0.433809	0.386583			369.819	218.313			99	27			76.2231	82.0656												0.163	0.012	0.086	0.177	0.14	0.204	0.405	0.33
	0.612763	0.901638			494.032	537.92			41	40			61.7319	90.9378			0.345406	0.386084			407.143	319.65			83	67			40.2707	59.0719												0.302	0.042	0.022	0.034	0.064	0.273	0.906	0.064
	0.724142	1.19258			983.423	703.212			29	153			70.019	106.311			0.363046	0.19856			357.25	307.385			45	59			48.7796	116.392												0.06	0.293	0.057	0.012	0.012	0.14	0.104	0.249
	0.617815	0.697495			303.915	370.101			80	84			140.697	169.584			0.711967	0.650547			1007.93	437.44			80	115			41.8044	81.3867												0.014	0.141	0.042	0.045	0.124	0.044	0.711	0.736
	0.459422	0.915728			367.919	654.627			85	66			92.3851	55.9604			0.263378	0.408023			326.434	528.944			28	56			86.357	78.8028												0.018	0.269	0.071	0.27	0.033	0.073	0.117	0.065
	0.296313	0.919265			381.852	844.295			26	74			76.2238	36.0625			0.240719	0.373765			467.419	312.324			46	91			91.1919	64.0229												0.026	0.02	0.03	0.116	0.012	0.075	0.169	0.182
	0.692262	0.831974			364.913	396.432			46	96			65.4842	183.345			0.308157	0.702055			336.43	340.963			64	168			57.4169	112.635												0.66	0.127	0.056	0.046	0.077	0.203	0.07	0.648
	0.895465	0.57541			701.094	319.041			30	128			86.0112	116.495			0.250409	0.403399			352.601	173.347			55	75			48.7733	85.0115												0.079	0.335	0.236	0.221	0.018	0.13	0.493	0.082
	0.610051	0.581938			561.676	508.166			126	51			58.2085	50.361			0.367171	0.882311			316.847	485.204			38	140			62.1985	113.898												0.14	0.29	0.267	0.213	0.014	0.05	0.165	0.907
	0.469045	0.444594			805.559	416.768			24	81			52.667	88.4899			0.595396	0.168476			820.555	367.976			194	28			54.0194	104.97												0.097	0.128	0.031	0.064	0.031	0.191	0.06	0.039
	1.66609	1.48749			665.407	929.975			36	65			101.499	115.703			0.383385	0.499489			405.148	329.505			27	92			52.0235	125.028												0.376	0.014	0.04	0.075	0.07	0.024	0.058	0.405
	0.689942	1.47482			366.324	502.094			32	86			60.1123	78.111			0.392569	0.10958			523.893	187.562			127	25			68.2183	131.073												0.034	0.351	0.037	0.402	0.106	0.069	0.197	0.174
	0.317544	0.696221			366.64	502.59			42	41			45.6737	102.913			0.452936	0.261216			256.312	338.601			71	78			45.8603	43.828												0.114	0.133	0.085	0.238	0.118	0.328	0.129	0.168
	0.503963	0.728101			428.571	515.521			9	97			82.7215	118.921			0.336824	0.498737			430.192	279.823			53	58			65.5249	96.7333												0.027	0.049	0.377	0.078	0.181	0.027	0.105	0.153
	0.64148	0.53383			471.276	515.654			69	41			56.0951	39.8911			0.392893	0.11825			300.122	275.68			49	27			34.2866	35.036												0.011	0.115	0.018	0.109	0.041	0.172	0.691	0.053
	0.907111	0.635097			408.309	806.947			20	139			83.6057	56.5328			0.231416	0.410802			415.469	231.331			27	54			78.0912	63.936												0.043	0.245	0.11	0.022	0.105	0.079	0.178	0.231
	0.396956	0.353909			326.795	499.249			18	78			75.2205	78.346			0.643279	0.187769			430.229	328.832			121	38			81.6988	94.6928												0.507	0.082	0.053	0.339	0.025	0.227	0.011	0.994
	0.352884	0.88704			476.653	756.498			38	92			30.922	73.7339			0.377391	0.696814			164.412	211.511			31	169			50.4294	52.6443												0.115	0.049	0.119	0.028	0.125	0.071	0.11	0.246
	0.959848	0.29176			536.222	341.172			10	31			58.7058	52.0855			0.638156	0.40902			291.907	256.803			169	57			47.1341	65.9586												0.038	0.254	0.047	0.414	0.027	0.029	0.075	0.393
	0.67913	0.645957			450.946	561.11			24	104			26.6337	100.522			0.321616	0.224259			275.778	289.502			14	49			34.5928	42.0546												0.032	0.023	0.028	0.192	0.086	0.061	0.091	0.357
	0.860231	1.03233			842.817	403.236			23	101			40.5682	110.903			0.417729	0.0836044			277.825	168.404			62	20			103.576	128.374												0.619	0.042	0.02	0.022	0.029	0.111	0.041	0.517
	0.600916	0.751871			522.754	511.11			31	139			53.9893	101.042			0.629938	0.379109			474.223	408.89			65	88			95.3873	62.2869												0.014	0.052	0.031	0.031	0.035	0.023	0.209	0.368
	1.08164	0.825303			753.711	520.153			26	59			83.5402	93.5576			0.521847	0.177453			511.353	266.367			94	54			154.673	105.684												0.212	0.018	0.057	0.057	0.05	0.048	0.012	0.407
	0.49319	0.768914			589.801	360.121			21	110			54.4221	98.8953			0.3525	0.342786			363.452	427.599			16	37			39.0581	35.377												0.249	0.154	0.076	0.277	0.057	0.091	0.163	0.203
	1.32289	0.654046			579.212	569.223			42	120			184.638	72.9541			0.0936828	0.219865			360.213	490.32			21	41			85.2472	79.3183												0.168	0.095	0.096	0.404	0.074	0.029	0.418	0.044
	0.241476	1.47842			451.248	670.412			98	114			34.0786	187.56			0.211869	0.366616			330.717	257.461			39	42			78.5605	61.1411												0.025	0.133	0.047	0.153	0.051	0.013	0.036	0.121
	0.639372	0.59944			841.569	759.433			18	88			59.7304	43.632			0.388452	0.147376			538.35	257.035			46	20			74.4475	49.0985												0.071	0.058	0.311	0.093	0.039	0.09	0.423	0.68
	1.86075	0.744961			597.991	420.685			21	81			194.439	112.765			0.194752	0.417365			288.374	433.582			21	111			24.7268	52.4534												0.021	0.048	0.064	0.212	0.196	0.176	0.415	0.238
	0.60939	0.683971			654.075	629.088			94	125			52.2298	69.8655			0.273931	0.20297			251.771	228.047			34	30			40.5593	124.906												0.137	0.209	0.25	0.013	0.134	0.223	0.028	0.305
	0.665117	1.79491			557.746	848.949			25	252			107.93	177.333			0.29009	0.244479			286.213	461.705			30	63			57.131	69.6305												0.162	0.019	0.016	0.142	0.114	0.091	0.148	0.064
	0.268363	0.545265			360.09	471.924			56	63			45.5213	109.46			0.295592	0.251462			453.387	314.247			83	24			43.0111	104.741												0.405	0.126	0.051	0.066	0.178	0.057	0.347	0.302
	1.72699	1.04061			606.342	874.208			31	96			118.088	155.434			0.330404	0.164485			280.988	181.717			29	38			34.4945	52.5766												0.03	0.11	0.391	0.039	0.065	0.222	0.217	0.367
	1.555	0.769326			436.177	684.349			67	97			170.836	87.6554			0.221433	0.415481			349.955	277.564			60	72			125.353	91.3785												0.051	0.027	0.012	0.187	0.321	0.023	0.05	0.08
	0.234594	0.882027			329.522	525.756			30	109			41.5975	76.0974			0.458747	0.248549			231.371	183.496			39	79			42.4044	42.0599												0.374	0.092	0.042	0.163	0.06	0.155	0.03	0.229
	0.416471	0.972165			406.935	535.401			16	66			69.6043	101.807			0.277549	0.158413			305.499	302.456			32	49			77.0615	59.669												0.176	0.081	0.041	0.075	0.038	0.071	0.354	0.73
	0.465403	0.849687			362.603	397.503			51	116			96.0973	79.7705			0.473671	0.27671			362.521	362.246			89	68			63.4094	44.3235												0.089	0.28	0.091	0.011	0.135	0.144	0.163	0.249
	0.6311	1.16974			408.11	612.513			54	124			128.728	97.8015			0.215756	0.220388			281.228	158.879			60	61			56.7829	56.1399												0.821	0.102	0.071	0.138	0.206	0.062	0.097	0.021
	0.495989	1.72546			427.155	830.379			48	144			38.3453	286.882			0.145025	0.171824			220.132	212.096			23	29			77.0644	90.8909												0.051	0.085	0.28	0.123	0.029	0.047	0.034	0.033
	0.512657	0.762137			612.031	339.113			15	101			59.8422	199.602			0.585508	0.551821			658.825	374.233			89	106			56.5836	90.8291												0.458	0.144	0.312	0.15	0.033	0.1	0.149	0.738
	0.32917	0.923348			366.38	485.149			32	129			60.4594	140.19			0.340118	0.0401475			265.916	109.83			48	9			81.2981	50.8069												0.017	0.198	0.085	0.108	0.047	0.599	0.201	0.088
	0.663267	1.40321			527.159	1042.56			39	177			50.0757	86.279			0.39131	0.630794			522.358	522.085			69	138			53.8712	74.6965												0.079	0.06	0.075	0.043	0.021	0.272	0.245	0.029
	0.577951	0.485186			465.752	646.362			26	51			73.3999	64.0791			0.185711	0.22129			179.641	370.111			57	84			50.0925	70.3461												0.05	0.299	0.016	0.06	0.017	0.019	0.191	0.086
	0.452578	0.841501			377.243	641.96			10	103			54.8346	72.46			0.206992	0.1742			492.864	270.426			21	45			75.6485	82.553												0.042	0.031	0.149	0.067	0.09	0.057	0.37	0.048
	0.665692	0.778096			519.259	568.043			8	122			86.861	109.212			0.296661	0.303351			183.339	245.438			65	20			70.0887	90.6511												0.172	0.042	0.027	0.043	0.228	0.032	0.241	0.03
	0.339359	0.648985			657.765	832.437			47	124			25.0164	80.1116			0.107419	0.605213			198.039	378.875			30	75			63.8843	40.3153												0.582	0.294	0.168	0.17	0.051	0.134	0.227	0.095
	0.761543	0.694591			415.083	431.01			50	67			65.8666	58.9704			0.327102	0.42297			341.618	285.78			45	60			68.7891	82.8208												0.015	0.053	0.26	0.094	0.011	0.094	0.838	0.605
	0.469936	0.87479			417.741	684.623			57	110			29.7534	87.4516			0.205702	0.488935			394.468	567.419			26	114			24.2314	53.3655												0.115	0.043	0.184	0.097	0.611	0.32	0.513	0.246
	0.48301	0.600427			446.332	560.456			15	127			101.355	101.472			0.229492	0.259862			412.54	294.274			68	98			92.6164	52.275												0.047	0.445	0.274	0.082	0.373	0.069	0.128	0.181
	0.346375	0.708835			358.594	759.808			41	110			20.4031	82.5552			0.314435	0.777228			275.128	487.927			25	163			49.5335	59.0632												0.311	0.129	0.12	0.432	0.128	0.27	0.209	0.227
	0.366494	1.30522			542.302	999.971			21	85			63.2376	86.9663			0.465517	0.23129			538.875	308.664			14	67			39.6863	109.071												0.194	0.072	0.109	0.141	0.075	0.054	0.115	0.021
		0.680194				510.894				101				120.807			0.622639	0.264462			306.855	172.706			16	76			29.1721	70.5817												0.143	0.172	0.075	0.365	0.109	0.04	0.213	0.088
		0.743724				495.378				92				59.3224			1.00747	0.802452			560.068	763.434			122	105			55.1362	76.4765												0.013	0.151	0.119	0.015	0.121	0.014	0.11	0.693
		0.370012				630.839				31				60.5783			0.633058	0.398435			445.589	792.499			66	56			37.5285	75.3852												0.054	0.174	0.203	0.334	0.145	0.163	0.258	0.029
		0.456709				396.973				99				124.398			0.192068	0.410904			168.789	189.159			22	91			39.6349	108.023												0.087	0.122	0.069	0.062	0.13	0.053	0.029	0.011
		0.58629				494.472				85				89.8448			0.464946	0.161548			354.496	136.18			46	52			95.8888	61.4589												0.334	0.022	0.02	0.116	0.053	0.088	0.166	0.211
		0.631196				563.854				78				79.5358			0.229849	0.612236			237.271	418.454			25	106			90.9856	60.488												0.162	0.112	0.021	0.067	0.041	0.279	0.206	0.102
		1.48978				608.025				167				138.432			0.265507	0.534997			258.395	238.143			24	116			97.9216	86.4653												0.136	0.09	0.021	0.955	0.069	0.053	0.069	0.295
		1.597				1027.17				172				111.642			0.243142	0.299163			172.915	223.581			9	61			75.181	43.0008												0.055	0.166	0.292	0.099	0.069	0.08	0.041	0.286
																	0.24212	0.924739			277.749	806.149			71	85			57.3445	111.07												0.339	0.088	0.221	0.163	0.147	0.051	0.749	0.075
																	0.20586	1.03567			309.518	573.43			35	230			61.0126	78.606												0.043	0.12	0.014	0.038	0.134	0.051	0.042	0.093
																	0.528829	0.897552			447.379	441.794			102	173			58.4139	11.0942												0.735	0.014	0.18	0.099	0.019	0.02	0.331	0.299
																	0.575263	1.07185			321.713	408.089			84	56			36.9679	137.375												0.212	0.287	0.129	0.052	0.238	0.025	0.254	0.063
																	0.414918	0.383907			534.115	271.918			43	100			68.5517	76.7331												0.206	0.386	0.051	0.037	0.146	0.069	0.589	0.88
																	0.1829	0.866905			227.322	472.819			19	210			62.0995	86.3613												0.062	0.062	0.131	0.098	0.04	0.166	0.183	0.099
																	0.400969	0.46805			291.455	388.239			33	156			68.4124	114.37												0.142	0.203	0.068	0.038	0.072	0.107	0.631	0.049
																	0.318868	0.53506			233.467	328.393			28	122			110.105	174.658												0.064	0.492	0.203	0.244	0.023	0.126	0.093	0.784
																	0.539327	0.320048			229.01	346.473			50	113			84.5435	97.1008												0.109	0.045	0.07	0.05	0.062	0.125	0.028	0.972
																	0.406313	0.358145			437.929	210.65			25	37			35.9606	65.2269												0.175	0.017	0.453	0.09	0.294	0.358	0.439	0.025
																	0.180003	0.358493			199.113	365.234			21	87			63.7689	115.121												0.032	0.544	0.209	0.912	0.049	0.067	0.088	0.99
																	1.22594	0.380614			701.757	312.185			55	83			56.6426	139.386												0.084	0.125	0.244	0.08	0.071	0.078	0.067	0.525
																	0.542114	1.13762			229.22	605.291			63	292			111.378	90.9538												0.797	0.012	0.051	0.502	0.185	0.052	0.05	0.403
																	0.170581	0.767007			164.576	358.833			19	179			46.0296	78.9476												0.136	0.071	0.175	0.121	0.074	0.017	0.265	0.012
																	0.16553	0.233894			280.931	275.756			30	82			54.3339	54.0247												0.147	0.191	0.757	0.174	0.02	0.442	0.047	0.023
																	0.771203	0.326754			286.966	257.754			20	95			72.153	111.388												0.137	0.153	0.536	0.219	0.048	0.013	0.042	0.148
																	0.289575	0.545408			232.046	493.485			33	127			70.5821	117.518												0.109	0.168	0.117	0.472	0.026	0.103	0.221	0.532
																	0.11289	0.660665			45.7527	417.883			41	55			31.9578	218.986												0.439	0.119	0.609	0.457	0.084	0.327	0.048	0.146
																	0.298252	0.175023			300.098	330.566			51	49			57.6117	98.5631												0.06	0.023	0.241	0.488	0.111	0.023	0.353	0.17
																	0.163488	0.605087			269.865	362.176			29	119			53.8591	59.0645												0.061	0.159	0.156	0.052	0.044	0.053	0.596	0.908
																	0.368873	0.282165			258.755	342.975			35	108			65.9088	96.8588												0.128	0.019	0.014	0.126	0.07	0.181	0.19	0.522
																	1.04548	0.183217			294.632	328.493			150	33			102.134	60.556												0.135	0.39	0.07	0.113	0.027	0.013	0.446	0.063
																	0.572168	0.216706			286.961	317.223			30	42			74.452	64.5597												0.116	0.144	0.298	0.253	0.126	0.025	0.183	0.26
																	0.248398	0.289243			248.657	304.243			32	76			57.5999	39.0841												0.405	0.318	0.088	0.246	0.036	0.256	0.098	0.088
																	0.274636	0.3617			192.639	364.92			38	88			102.886	113.804												0.088	0.051	0.189	0.393	0.031	0.027	0.405	0.068
																	0.225352	0.299274			269.44	234.943			55	47			177.161	68.1511												0.076	0.169	0.068	0.056	0.308	0.099	0.075	0.52
																	1.15521	0.420563			403.606	351.998			21	75			48.9073	40.4593												0.293	0.272	0.102	0.113	0.049	0.057	0.281	0.166
																	0.254368	0.44688			414.904	267.985			39	40			61.0479	56.3895												0.016	0.338	0.07	0.022	0.035	0.093	0.535	0.433
																	0.649652	0.39602			548.13	240.616			52	47			60.9618	76.5857												0.042	0.624	0.468	0.031	0.091	0.021	0.291	0.616
																	0.484415	0.165135			302.682	246.093			19	50			77.5461	82.3042												0.133	0.124	0.114	0.052	0.033	0.11	0.302	0.101
																	0.691779	0.810361			341.091	374.256			147	174			37.5985	69.6828												0.034	0.121	0.085	0.852	0.195	0.016	0.123	0.052
																	0.240616	0.392307			220.213	333.417			13	41			50.4695	63.2758												0.02	0.524	0.329	0.034	0.036	0.132	0.604	0.126
																	0.384438	0.155491			268.646	277.069			53	37			75.0648	48.548												0.531	0.015	0.097	0.03	0.048	0.039	0.027	0.089
																	0.280257	0.13387			267.406	281.344			69	24			47.7656	148.217												0.068	0.109	0.151	0.173	0.201	0.033	0.069	0.588
																	0.398364	0.975329			291.676	417.403			51	93			109.032	60.5284												0.025	0.485	0.184	0.269	0.028	0.316	0.865	0.093
																	0.154961	0.193802			270.6	249.487			29	60			29.0804	90.7869												0.061	0.02	0.032	0.085	0.107	0.046	0.737	0.051
																	0.154027	0.582594			205.169	434.28			15	106			83.5728	53.4007												0.031	0.216	0.191	0.374	0.033	0.126	0.039	0.769
																	0.565327	0.730383			306.07	230.753			36	132			74.0567	42.3558												0.345	0.239	0.07	0.03	0.072	0.488	0.222	0.055
																	0.213975	0.506147			287.09	291.874			48	62			71.1382	48.8833												0.031	0.118	0.046	0.086	0.021	0.022	0.012	0.061
																	0.637737	0.2639			172.787	224.015			114	51			46.6411	219.46												0.785	0.151	0.108	0.646	0.052	0.053	0.148	0.614
																	0.336547	0.421711			215.359	346.413			76	104			51.2407	52.3246												0.049	0.129	0.043	0.165	0.154	0.098	0.146	0.951
																	0.247599	1.36614			209.882	327.233			47	145			63.4205	60.3												0.06	0.453	0.096	0.263	0.066	0.049	0.147	0.281
																	0.227838	0.309115			363.349	282.33			18	107			56.3025	112.561												0.023	0.59	0.17	0.015	0.047	0.064	0.692	0.177
																	0.314086	0.355002			419.688	295.513			63	79			126.391	72.9751												0.177	0.481	0.107	0.33	0.023	0.232	0.088	0.257
																	0.307697	0.31145			640.592	299.226			46	112			90.5262	68.1316												0.064	0.468	0.121	0.145	0.225	0.119	0.581	0.042
																	0.566024	0.0848236			359.951	141.996			212	19			87.3977	92.9722												0.08	0.249	0.042	0.405	0.062	0.048	0.019	0.34
																	0.556286	0.11118			413.617	299.948			196	26			50.7231	239.91												0.016	0.148	0.168	0.179	0.042	0.101	0.526	0.12
																	0.316794	0.175411			386.649	210.842			84	27			53.9422	70.6128												0.68	0.122	0.019	0.386	0.097	0.344	0.597	0.415
																	0.476893	0.310128			317.854	392.042			31	79			39.0964	52.4577												0.068	0.142	0.111	0.182	0.398	0.404	0.115	0.107
																	0.622156	0.239801			605.727	324.732			69	57			136.148	57.7622												0.705	0.25	0.469	0.091	0.014	0.08	0.025	0.09
																	1.29345	0.366608			600.363	295.221			106	163			95.322	36.3875												0.031	0.037	0.08	0.347	0.074	0.014	0.311	0.102
																	0.419439	0.0930099			498.059	192.853			58	17			61.7897	30.5982												0.023	0.144	0.043	0.115	0.047	0.182	0.676	0.023
																	0.867427	0.221077			308.779	270.798			85	62			66.659	32.8534												0.079	0.168	0.042	0.088	0.047	0.299	0.024	0.748
																	0.289354	0.194705			242.154	303.236			16	24			60.1925	50.6595												0.051	0.393	0.12	0.051	0.023	0.021	0.163	0.412
																	0.224125	0.194048			250.68	369.248			35	57			97.8897	69.2361												0.013	0.017	0.053	0.151	0.074	0.17	0.035	0.098
																	0.355319	0.0767561			236.593	303.398			93	7			77.122	75.2886												0.157	0.172	0.03	0.135	0.144	0.192	0.393	0.106
																	0.44707	0.297833			387.396	319.965			57	48			120.483	34.0458												0.023	0.546	0.087	0.127	0.194	0.17	0.321	0.05
																	0.270954	0.215748			150.766	253.022			23	66			56.0264	61.642												0.166	0.05	0.096	0.093	0.129	0.036	0.367	0.077
																	0.336682	0.177818			283.717	180.576			42	74			68.4285	41.5833												0.095	0.206	0.045	0.207	0.107	0.041	0.209	0.176
																	0.560917	0.145168			531.471	238.829			86	49			101.906	54.4188												0.023	0.26	0.41	0.177	0.582	0.256	0.607	0.041
																	0.666167	0.222573			535.619	186.413			56	39			65.2952	22.9215												0.624	0.017	0.241	0.737	0.071	0.051	0.461	0.383
																	0.279829	0.0594652			251.417	235.662			44	20			91.1992	41.8319												0.099	0.029	0.191	0.07	0.051	0.015	0.073	0.35
																	0.688667	0.382854			194.147	418.838			44	125			62.855	47.3467												0.059	0.214	0.146	0.297	0.312	0.695	0.127	0.451
																	0.230846	0.237465			269.546	296.509			14	91			78.3965	49.4078												0.025	0.033	0.029	0.196	0.022	0.179	0.17	0.027
																	0.319193	0.263528			337.294	249.931			23	59			55.8915	47.0113												0.114	0.64	0.079	0.306	0.029	0.165	0.153	0.026
																	0.187627	0.075236			321.534	344.441			16	28			44.4277	33.1033												0.089	0.354	0.126	0.37	0.027	0.055	0.063	0.138
																	0.157265	0.256585			328.045	244.96			15	40			113.753	22.7245												0.077	0.091	0.09	0.089	0.048	0.106	0.046	0.054
																	0.264177	0.141059			223.732	297.119			42	52			33.7876	71.1588												0.022	0.023	0.181	0.116	0.197	0.021	0.137	0.025
																	0.705586	0.326611			145.53	195.692			43	95			47.1464	60.3517												0.094	0.319	0.415	0.056	0.474	0.017	0.076	0.139
																	0.115004	0.822015			136.094	389.541			36	188			46.571	88.9944												0.025	0.203	0.086	0.079	0.014	0.461	0.532	0.019
																	0.233023	0.228392			207.985	271.516			17	94			18.9987	20.8531												0.088	0.204	0.159	0.211	0.288	0.161	0.654	0.062
																	0.269371	0.202099			203.08	394.69			70	47			107.412	63.05												0.019	0.649	0.144	0.014	0.21	0.066	0.108	0.054
																	0.304752	0.272775			409.766	377.073			28	57			107.027	47.85												0.226	0.193	0.479	0.451	0.044	0.319	0.26	0.033
																	0.381374	0.183882			386.944	204.602			54	36			67.6802	95.0778												0.765	0.028	0.135	0.137	0.017	0.03	0.017	0.07
																	0.157692	0.191601			225.801	198.756			35	37			50.0109	123.046												0.187	0.108	0.112	0.018	0.037	0.078	0.077	0.044
																	1.36839	0.136586			380.012	290.993			127	31			79.5352	60.7328												0.048	0.107	0.044	0.114	0.133	0.042	0.339	0.023
																		0.284334				293.276				133				52.2586												0.104	0.103	0.103	0.888	0.037	0.027	0.548	0.405
																		0.424625				342.33				75				48.9203												0.126	0.068	0.027	0.5	0.054	0.067	0.181	0.609
																		0.121686				180.641				17				62.5174												0.09	0.24	0.085	0.073	0.044	0.019	0.286	0.042
																		0.322582				413.705				61				52.6007												0.221	0.099	0.351	0.465	0.08	0.088	0.014	0.028
																		0.0881567				355.76				15				38.4528												0.555	0.3	0.115	0.035	0.087	0.165	0.044	0.015
																		0.2146				288.326				50				78.7398												0.014	0.212	0.011	0.019	0.083	0.125	0.067	0.017
																		0.109683				314.406				34				48.8465												0.167	0.096	0.019	0.048	0.098	0.048	0.739	0.015
																		0.335645				273.747				52				38.6074												0.408	0.079	0.012	0.031	0.094	0.73	0.547	0.341
																		1.07897				505.179				181				55.0249												0.035	0.335	0.089	0.161	0.056	0.122	0.184	0.188
																		0.294033				409.752				62				23.3351												0.035	0.11	0.36	0.054	0.072	0.121	0.167	0.222
																		0.259087				337.436				15				51.7213												0.039	0.074	0.237	0.321	0.025	0.017	0.203	0.105
																		0.397034				318.053				43				53.1805												0.142	0.061	0.23	0.138	0.035	0.128	0.166	0.611
																		0.295521				224.713				89				55.3512												0.228	0.615	0.08	0.072	0.282	0.25	0.279	0.017
																		0.425211				292.109				71				105.011												0.28	0.542	0.433	0.167	0.013	0.032	0.172	0.265
																		0.219849				155.177				70				51.802												0.103	0.233	0.038	0.323	0.11	0.75	0.429	0.581
																		0.587139				199.817				100				19.7785												0.35	0.128	0.083	0.377	0.106	0.086	0.072	0.017
																		0.191783				386.663				22				55.7837												0.115	0.023	0.305	0.231	0.501	0.153	0.027	0.072
																		0.218765				208.125				48				74.6331												0.029	0.635	0.282	0.118	0.03	0.033	0.116	0.088
																		0.280851				266.634				24				110.664												0.547	0.043	0.243	0.15	0.056	0.024	0.101	0.116
																		0.228835				253.495				98				85.0519												0.018	0.432	0.1	0.205	0.025	0.163	0.315	0.989
																		0.201711				227.653				1				92.2319												0.053	0.153	0.377	0.175	0.134	0.788	0.082	0.112
																		0.333998				199.135				29				31.3079												0.186	0.129	0.118	0.578	0.051	0.079	0.104	0.128
																		0.500265				381.563				82				65.7404												0.116	0.385	0.092	0.138	0.074	0.04	0.124	0.064
																		0.24634				163.036				34				33.5697												0.072	0.303	0.059	0.073	0.045	0.186	0.386	0.056
																		0.170819				213.665				62				76.5338												0.073	0.202	0.38	0.033	0.058	0.254	0.098	0.053
																		0.176242				256.606				75				64.0638												0.095	0.653	0.045	0.156	0.061	0.011	0.074	0.044
																		0.209304				153.359				30				59.5007												0.069	0.157	0.049	0.115	0.023	0.021	0.062	0.353
																																										0.042	0.335	0.012	0.087	0.057	0.331	0.045	0.133
																																										0.066	0.267	0.016	0.181	0.04	0.046	0.051	0.285
																																										0.118	0.045	0.2	0.142	0.196	0.065	0.796	0.015
																																										0.078	0.138	0.431	0.6	0.218	0.639	0.147	0.077
																																										0.013	0.274	0.028	0.014	0.236	0.041	0.722	0.288
																																										0.103	0.316	0.065	0.476	0.062	0.02	0.096	0.248
																																										0.031	0.019	0.029	0.099	0.074	0.105	0.251	0.132
																																										0.148	0.646	0.033	0.309	0.038	0.144	0.093	0.06
																																										0.222	0.039	0.199	0.116	0.044	0.036	0.693	0.167
																																										0.052	0.754	0.066	0.022	0.349	0.073	0.052	0.223
																																										0.092	0.152	0.051	0.04	0.131	0.031	0.083	0.752
																																										0.049	0.158	0.015	0.134	0.121	0.175	0.157	0.025
																																										0.107	0.205	0.225	0.112	0.148	0.063	0.034	0.091
																																										0.016	0.187	0.055	0.019	0.153	0.153	0.051	0.495
																																										0.115	0.127	0.102	0.123	0.143	0.081	0.222	0.217
																																										0.116	0.058	0.251	0.441	0.023	0.042	0.124	0.135
																																										0.097	0.101	0.29	0.117	0.022	0.212	0.218	0.416
																																										0.03	0.609	0.034	0.641	0.062	0.12	0.87	0.436
																																										0.241	0.155	0.175	0.228	0.191	0.147	0.092	0.135
																																										0.123	0.048	0.033	0.516	0.073	0.078	0.107	0.041
																																										0.131	0.158	0.191	0.094	0.03	0.023	0.241	0.125
																																										0.062	0.144	0.075	0.011	0.079	0.305	0.14	0.298
																																										0.048	0.358	0.837	0.074	0.041	0.173	0.167	0.123
																																										0.021	0.888	0.049	0.074	0.397	0.105	0.248	0.024
																																										0.042	0.133	0.995	0.051	0.061	0.31	0.051	0.489
																																										0.012	0.035	0.089	0.372	0.081	0.071	0.925	0.197
																																										0.378	0.069	0.012	0.057	0.216	0.14	0.08	0.278
																																										0.326	0.73	0.173	0.071	0.051	0.017	0.019	0.041
																																										0.449	0.428	0.153	0.048	0.349	0.445	0.014	0.321
																																										0.081	0.259	0.057	0.028	0.052	0.046	0.149	0.125
																																										0.261	0.177	0.306	0.236	0.033	0.239	0.111	0.058
																																										0.073	0.015	0.401	0.028	0.242	0.166	0.039	0.882
																																										0.537	0.138	0.086	0.195	0.077	0.023	0.046	0.033
																																										0.013	0.093	0.011	0.099	0.079	0.082	0.051	0.321
																																										0.362	0.253	0.061	0.139	0.093	0.07	0.092	0.328
																																										0.04	0.165	0.093	0.118	0.143	0.043	0.155	0.193
																																										0.03	0.368	0.051	0.107	0.02	0.154	0.235	0.293
																																										0.086	0.018	0.032	0.075	0.1	0.014	0.086	0.148
																																										0.638	0.353	0.108	0.307	0.022	0.012	0.072	0.387
																																										0.351	0.087	0.151	0.09	0.108	0.096	0.079	0.038
																																										0.046	0.999	0.074	0.16	0.124	0.211	0.221	0.349
																																										0.05	0.015	0.057	0.052	0.089	0.333	0.014	0.07
																																										0.024	0.398	0.051	0.253	0.072	0.222	0.581	0.102
																																										0.113	0.071	0.015	0.179	0.017	0.036	0.302	0.329
																																										0.182	0.068	0.084	0.198	0.128	0.017	0.147	0.73
																																										0.08	0.89	0.014	0.048	0.134	0.146	0.131	0.343
																																										0.18	0.052	0.076	0.093	0.039	0.377	0.093	0.636
																																										0.33	0.431	0.195	0.042	0.017	0.021	0.018	0.232
																																										0.823	0.088	0.066	0.226	0.105	0.07	0.116	0.045
																																										0.129	0.07	0.058	0.156	0.063	0.071	0.413	0.469
																																										0.09	0.123	0.284	0.07	0.069	0.086	0.068	0.543
																																										0.174	0.242	0.011	0.024	0.062	0.126	0.122	0.125
																																										0.025	0.316	0.271	0.071	0.232	0.051	0.417	0.12
																																										0.011	0.099	0.028	0.149	0.067	0.078	0.06	0.115
																																										0.205	0.358	0.052	0.089	0.142	0.384	0.014	0.017
																																										0.117	0.132	0.184	0.2	0.019	0.099	0.577	0.049
																																										0.097	0.03	0.067	0.314	0.041	0.18	0.401	0.929
																																										0.235	0.111	0.092	0.055	0.256	0.087	0.069	0.098
																																										0.064	0.083	0.139	0.121	0.03	0.113	0.061	0.876
																																										0.136	0.024	0.053	0.078	0.069	0.148	0.051	0.198
																																										0.079	0.156	0.046	0.153	0.262	0.106	0.182	0.149
																																										0.305	0.061	0.118	0.042	0.056	0.044	0.434	0.38
																																										0.069	0.12	0.016	0.121	0.149	0.044	0.1	0.022
																																										0.017	0.663	0.111	0.093	0.127	0.043	0.062	0.974
																																										0.039	0.107	0.055	0.306	0.191	0.077	0.073	0.287
																																										0.161	0.019	0.222	0.18	0.146	0.075	0.633	0.018
																																										0.101	0.012	0.025	0.037	0.018	0.048	0.014	0.146
																																										0.011	0.061	0.065	0.23	0.181	0.255	0.027	0.019
																																										0.078	0.08	0.229	0.816	0.045	0.013	0.103	0.08
																																										0.752	0.039	0.033	0.035	0.023	0.057	0.164	0.45
																																										0.12	0.204	0.137	0.044	0.052	0.033	0.226	0.096
																																										0.556	0.544	0.045	0.152	0.041	0.377	0.059	0.144
																																										0.042	0.665	0.09	0.108	0.012	0.145	0.495	0.083
																																										0.166	0.054	0.185	0.558	0.05	0.023	0.168	0.934
																																										0.145	0.06	0.157	0.131	0.028	0.014	0.039	0.039
																																										0.113	0.09	0.025	0.053	0.017	0.053	0.21	0.199
																																										0.035	0.1	0.076	0.061	0.293	0.236	0.144	0.065
																																										0.023	0.107	0.045	0.018	0.067	0.26	0.098	0.135
																																										0.125	0.214	0.275	0.139	0.275	0.163	0.196	0.651
																																										0.092	0.049	0.053	0.049	0.059	0.088	0.407	0.704
																																										0.035	0.113	0.297	0.052	0.078	0.038	0.034	0.229
																																										0.015	0.1	0.435	0.173	0.098	0.085	0.987	0.218
																																										0.128	0.067	0.014	0.167	0.019	0.199	0.023	0.043
																																										0.088	0.451	0.119	0.152	0.147	0.409	0.412	0.631
																																										0.528	0.248	0.101	0.156	0.09	0.304	0.099	0.246
																																										0.978	0.529	0.103	0.307	0.746	0.096	0.293	0.25
																																										0.077	0.265	0.146	0.245	0.265	0.16	0.486	0.531
																																										0.018	0.22	0.073	0.023	0.124	0.011	0.161	0.486
																																										0.144	0.605	0.23	0.095	0.082	0.691	0.172	0.388
																																										0.046	0.229	0.053	0.023	0.108	0.186	0.047	0.028
																																										0.019	0.282	0.086	0.043	0.018	0.127	0.04	0.508
																																										0.201	0.388	0.034	0.214	0.014	0.429	0.269	0.084
																																										0.154	0.049	0.07	0.253	0.117	0.161	0.43	0.521
																																										0.041	0.316	0.025	0.895	0.028	0.321	0.188	0.228
																																										0.042	0.035	0.118	0.011	0.146	0.06	0.712	0.148
																																										0.158	0.016	0.022	0.106	0.173	0.114	0.215	0.071
																																										0.561	0.024	0.268	0.236	0.263	0.015	0.116	0.414
																																										0.084	0.061	0.079	0.511	0.096	0.209	0.011	0.213
																																										0.161	0.033	0.201	0.017	0.033	0.051	0.523	0.721
																																										0.211	0.443	0.016	0.189	0.274	0.184	0.135	0.163
																																										0.079	0.033	0.051	0.073	0.101	0.079	0.03	0.522
																																										0.056	0.08	0.015	0.158	0.126	0.02	0.194	0.209
																																										0.479	0.646	0.699	0.244	0.089	0.187	0.138	0.26
																																										0.037	0.287	0.067	0.681	0.072	0.015	0.051	0.018
																																										0.074	0.055	0.225	0.135	0.081	0.027	0.591	0.211
																																										0.104	0.257	0.04	0.12	0.042	0.189	0.228	0.536
																																										0.012	0.088	0.05	0.074	0.023	0.082	0.038	0.284
																																										0.04	0.465	0.032	0.117	0.014	0.038	0.181	0.033
																																										0.016	0.121	0.151	0.02	0.229	0.099	0.03	0.06
																																										0.087	0.117	0.05	0.061	0.191	0.088	0.29	0.381
																																										0.575	0.344	0.353	0.086	0.084	0.214	0.087	0.179
																																										0.22	0.152	0.153	0.249	0.014	0.38	0.07	0.179
																																										0.067	0.06	0.012	0.861	0.057	0.075	0.126	0.048
																																										0.119	0.553	0.2	0.142	0.156	0.152	0.197	0.049
																																										0.107	0.079	0.014	0.099	0.602	0.031	0.371	0.202
																																										0.181	0.108	0.217	0.279	0.074	0.123	0.423	0.17
																																										0.026	0.116	0.344	0.061	0.029	0.064	0.256	0.047
																																										0.477	0.177	0.273	0.172	0.028	0.081	0.422	0.162
																																										0.151	0.148	0.102	0.016	0.049	0.175	0.626	0.146
																																										0.017	0.033	0.248	0.019	0.055	0.181	0.11	0.031
																																										0.119	0.326	0.037	0.317	0.043	0.015	0.149	0.307
																																										0.086	0.272	0.039	0.089	0.202	0.064	0.49	0.168
																																										0.074	0.077	0.062	0.05	0.084	0.03	0.033	0.029
																																										0.047	0.243	0.029	0.246	0.086	0.126	0.042	0.084
																																										0.024	0.083	0.116	0.399	0.088	0.059	0.379	0.405
																																										0.051	0.089	0.088	0.104	0.018	0.027	0.346	0.17
																																										0.301	0.11	0.013	0.068	0.093	0.237	0.12	0.223
																																										0.013	0.118	0.098	0.173	0.176	0.047	0.016	0.303
																																										0.223	0.014	0.958	0.204	0.059	0.255	0.061	0.718
																																										0.033	0.28	0.066	0.043	0.067	0.293	0.05	0.098
																																										0.348	0.145	0.076	0.063	0.116	0.619	0.126	0.358
																																										0.324	0.017	0.303	0.05	0.124	0.098	0.033	0.304
																																										0.059	0.042	0.044	0.181	0.07	0.069	0.102	0.047
																																										0.053	0.386	0.223	0.032	0.251	0.034	0.039	0.711
																																										0.318	0.358	0.034	0.039	0.145	0.25	0.022	0.94
																																										0.342	0.263	0.06	0.075	0.111	0.033	0.026	0.016
																																										0.021	0.588	0.029	0.092	0.014	0.031	0.537	0.033
																																										0.064	0.016	0.053	0.302	0.073	0.116	0.037	0.052
																																										0.042	0.168	0.078	0.022	0.116	0.014	0.169	0.159
																																										0.079	0.125	0.019	0.128	0.19	0.078	0.2	0.047
																																										0.132	0.013	0.022	0.033	0.097	0.065	0.691	0.078
																																										0.24	0.159	0.035	0.026	0.091	0.018	0.047	0.315
																																										0.333	0.075	0.114	0.018	0.579	0.051	0.066	0.637
																																										0.105	0.34	0.105	0.264	0.242	0.107	0.025	0.415
																																										0.895	0.051	0.155	0.131	0.041	0.116	0.239	0.232
																																										0.092	0.174	0.057	0.072	0.082	0.153	0.206	0.048
																																										0.357	0.231	0.022	0.384	0.164	0.12	0.456	0.594
																																										0.121	0.274	0.051	0.191	0.019	0.028	0.077	0.15
																																										0.126	0.065	0.145	0.145	0.012	0.092	0.024	0.191
																																										0.079	0.033	0.047	0.123	0.09	0.033	0.037	0.042
																																										0.327	0.813	0.517	0.153	0.267	0.239	0.042	0.07
																																										0.046	0.064	0.12	0.042	0.025	0.063	0.028	0.08
																																										0.988	0.024	0.014	0.292	0.029	0.032	0.386	0.182
																																										0.045	0.193	0.124	0.149	0.121	0.07	0.097	0.498
																																										0.087	0.147	0.116	0.422	0.041	0.5	0.153	0.263
																																										0.011	0.114	0.222	0.036	0.043	0.123	0.221	0.722
																																										0.033	0.064	0.165	0.061	0.035	0.146	0.722	0.946
																																										0.149	0.142	0.321	0.214	0.348	0.058	0.039	0.014
																																										0.027	0.018	0.193	0.085	0.178	0.027	0.136	0.065
																																										0.014	0.275	0.034	0.13	0.13	0.153	0.153	0.033
																																										0.181	0.014	0.052	0.127	0.041	0.027	0.045	0.273
																																										0.032	0.237	0.019	0.257	0.107	0.131	0.744	0.666
																																										0.116	0.118	0.833	0.076	0.023	0.09	0.451	0.32
																																										0.046	0.029	0.035	0.278	0.088	0.173	0.86	0.016
																																										0.207	0.144	0.12	0.169	0.035	0.05	0.6	0.179
																																										0.293	0.045	0.093	0.038	0.134	0.367	0.403	0.217
																																										0.166	0.202	0.107	0.041	0.013	0.022	0.141	0.293
																																										0.077	0.36	0.185	0.424	0.143	0.187	0.048	0.152
																																										0.74	0.142	0.098	0.685	0.052	0.039	0.303	0.098
																																										0.036	0.111	0.026	0.052	0.126	0.025	0.07	0.051
																																										0.035	0.28	0.108	0.027	0.024	0.188	0.248	0.395
																																										0.414	0.215	0.025	0.057	0.066	0.057	0.621	0.021
																																										0.113	0.026	0.126	0.092	0.048	0.022	0.253	0.195
																																										0.016	0.522	0.082	0.111	0.038	0.116	0.066	0.177
																																										0.264	0.119	0.23	0.185	0.038	0.076	0.053	0.395
																																										0.076	0.026	0.039	0.073	0.233	0.049	0.202	0.976
																																										0.208	0.171	0.146	0.204	0.126	0.086	0.105	0.083
																																										0.088	0.181	0.064	0.029	0.057	0.132	0.048	0.985
																																										0.019	0.07	0.108	0.033	0.068	0.165	0.025	0.395
																																										0.08	0.1	0.098	0.153	0.057	0.128	0.051	0.53
																																										0.031	0.217	0.255	0.107	0.184	0.178	0.153	0.857
																																										0.386	0.261	0.079	0.023	0.103	0.044	0.028	0.246
																																										0.115	0.037	0.079	0.317	0.058	0.116	0.012	0.223
																																										0.029	0.312	0.762	0.071	0.033	0.23	0.149	0.447
																																										0.086	0.419	0.015	0.079	0.16	0.078	0.09	0.503
																																										0.042	0.075	0.118	0.161	0.111	0.297	0.474	0.014
																																										0.461	0.158	0.033	0.189	0.062	0.144	0.128	0.165
																																										0.134	0.025	0.04	0.174	0.033	0.219	0.036	0.237
																																										0.264	0.805	0.404	0.07	0.079	0.034	0.16	0.046
																																										0.107	0.355	0.017	0.118	0.135	0.07	0.46	0.129
																																										0.237	0.017	0.025	0.102	0.066	0.016	0.347	0.211
																																										0.105	0.209	0.104	0.259	0.109	0.047	0.272	0.177
																																										0.088	0.349	0.104	0.1	0.139	0.088	0.068	0.242
																																										0.023	0.386	0.033	0.11	0.026	0.025	0.231	0.115
																																										0.104	0.062	0.309	0.019	0.021	0.054	0.049	0.024
																																										0.326	0.316	0.021	0.168	0.158	0.027	0.27	0.595
																																										0.221	0.579	0.079	0.114	0.245	0.144	0.028	0.014
																																										0.049	0.148	0.023	0.109	0.073	0.048	0.574	0.067
																																										0.205	0.034	0.128	0.027	0.182	0.282	0.914	0.126
																																										0.302	0.109	0.034	0.05	0.133	0.046	0.094	0.048
																																										0.07	0.172	0.257	0.19	0.023	0.1	0.343	0.062
																																										0.034	0.129	0.107	0.243	0.062	0.09	0.17	0.67
																																										0.025	0.441	0.255	0.162	0.172	0.102	0.313	0.44
																																										0.08	0.358	0.426	0.299	0.053	0.038	0.524	0.738
																																										0.142	0.107	0.025	0.051	0.194	0.215	0.721	0.271
																																										0.091	0.251	0.044	0.051	0.036	0.074	0.404	0.051
																																										0.056	0.178	0.062	0.018	0.056	0.092	0.399	0.2
																																										0.198	0.019	0.633	0.149	0.212	0.014	0.209	0.105
																																										0.214	0.161	0.04	0.189	0.057	0.072	0.042	0.079
																																										0.135	0.045	0.722	0.13	0.066	0.392	0.085	0.558
																																										0.204	0.155	0.041	0.082	0.25	0.014	0.296	0.856
																																										0.369	0.04	0.026	0.099	0.395	0.161	0.236	0.054
																																										0.09	0.16	0.063	0.068	0.153	0.067	0.1	0.033
																																										0.284	0.069	0.101	0.024	0.1	0.086	0.125	0.338
																																										0.049	0.113	0.052	0.043	0.043	0.016	0.319	0.12
																																										0.038	0.166	0.015	0.033	0.086	0.086	0.051	0.655
																																										0.06	0.237	0.05	0.218	0.055	0.152	0.077	0.371
																																										0.042	0.057	0.321	0.093	0.028	0.047	0.432	0.041
																																										0.461	0.162	0.081	0.025	0.042	0.03	0.148	0.11
																																										0.056	0.063	0.086	0.141	0.134	0.083	0.089	0.098
																																										0.127	0.149	0.047	0.096	0.185	0.079	0.165	0.095
																																										0.018	0.661	0.191	0.075	0.036	0.024	0.064	0.441
																																										0.554	0.182	0.076	0.192	0.591	0.022	0.108	0.586
																																										0.072	0.15	0.025	0.133	0.098	0.192	0.141	0.033
																																										0.041	0.02	0.352	0.216	0.019	0.59	0.466	0.274
																																										0.209	0.014	0.491	0.065	0.102	0.135	0.051	0.023
																																										0.026	0.465	0.207	0.065	0.051	0.079	0.213	0.054
																																										0.135	0.099	0.024	0.889	0.225	0.015	0.023	0.643
																																										0.161	0.04	0.042	0.141	0.037	0.479	0.172	0.705
																																										0.264	0.013	0.045	0.101	0.055	0.053	0.015	0.3
																																										0.288	0.774	0.159	0.25	0.105	0.247	0.132	0.758
																																										0.906	0.36	0.092	0.111	0.051	0.061	0.018	0.022
																																										0.092	0.328	0.302	0.464	0.144	0.034	0.127	0.218
																																										0.034	0.041	0.019	0.09	0.055	0.181	0.334	0.016
																																										0.247	0.214	0.216	0.116	0.021	0.019	0.081	0.284
																																										0.158	0.369	0.83	0.11	0.045	0.033	0.081	0.024
																																										0.111	0.601	0.277	0.119	0.2	0.052	0.609	0.103
																																										0.018	0.626	0.044	0.18	0.037	0.03	0.903	0.35
																																										0.034	0.15	0.025	0.063	0.135	0.131	0.295	0.185
																																										0.547	0.037	0.084	0.277	0.053	0.242	0.991	0.033
																																										0.04	0.163	0.055	0.293	0.164	0.11	0.06	0.583
																																										0.012	0.335	0.173	0.031	0.179	0.107	0.553	0.281
																																										0.174	0.146	0.398	0.033	0.596	0.137	0.09	0.072
																																										0.133	0.103	0.237	0.06	0.043	0.108	0.219	0.407
																																										0.088	0.677	0.014	0.034	0.028	0.051	0.023	0.011
																																										0.014	0.165	0.144	0.039	0.132	0.079	0.538	0.307
																																										0.043	0.247	0.186	0.178	0.036	0.022	0.021	0.36
																																										0.028	0.032	0.018	0.097	0.117	0.042	0.011	0.343
																																										0.092	0.814	0.274	0.33	0.118	0.045	0.021	0.205
																																										0.056	0.032	0.098	0.063	0.048	0.011	0.545	0.225
																																										0.033	0.274	0.05	0.166	0.011	0.253	0.138	0.06
																																										0.258	0.05	0.264	0.015	0.114	0.042	0.964	0.079
																																										0.156	0.46	0.022	0.105	0.104	0.608	0.046	0.683
																																										0.388	0.092	0.037	0.022	0.119	0.07	0.037	0.014
																																										0.047	0.202	0.246	0.042	0.051	0.021	0.288	0.183
																																										0.494	0.069	0.014	0.28	0.03	0.069	0.094	0.047
																																										0.125	0.16	0.135	0.116	0.02	0.04	0.259	0.082
																																										0.095	0.108	0.154	0.072	0.072	0.147	0.1	0.081
																																										0.104	0.323	0.08	0.166	0.042	0.979	0.473	0.186
																																										0.172	0.112	0.031	0.172	0.051	0.021	0.04	0.088
																																										0.033	0.076	0.117	0.32	0.07	0.949	0.043	0.161
																																										0.128	0.129	0.049	0.175	0.049	0.138	0.071	0.105
																																										0.668	0.086	0.251	0.13	0.033	0.302	0.091	0.029
																																										0.418	0.442	0.074	0.028	0.045	0.196	0.025	0.052
																																										0.262	0.277	0.07	0.314	0.345	0.079	0.051	0.746
																																										0.144	0.205	0.083	0.167	0.051	0.054	0.269	0.052
																																										0.033	0.084	0.076	0.079	0.079	0.015	0.082	0.739
																																										0.013	0.094	0.4	0.138	0.029	0.084	0.794	0.175
																																										0.154	0.03	0.289	0.011	0.125	0.085	0.079	0.011
																																										0.183	0.058	0.12	0.032	0.134	0.197	0.597	0.221
																																										0.193	0.225	0.051	0.156	0.07	0.063	0.25	0.115
																																										0.111	0.46	0.077	0.045	0.017	0.087	0.409	0.135
																																										0.039	0.578	0.191	0.672	0.019	0.125	0.201	0.109
																																										0.273	0.204	0.054	0.048	0.051	0.061	0.052	0.044
																																										0.071	0.679	0.018	0.026	0.2	0.164	0.098	0.147
																																										0.03	0.682	0.069	0.292	0.057	0.029	0.179	0.455
																																										0.059	0.176	0.02	0.172	0.08	0.127	0.016	0.511
																																										0.113	0.748	0.093	0.041	0.089	0.218	0.376	0.044
																																										0.081	0.598	0.053	0.135	0.084	0.062	0.109	0.142
																																										0.473	0.626	0.025	0.062	0.169	0.096	0.48	0.193
																																										0.309	0.121	0.042	0.247	0.031	0.144	0.126	0.171
																																										0.069	0.627	0.014	0.338	0.21	0.035	0.758	0.029
																																										0.307	0.015	0.122	0.036	0.014	0.193	0.392	0.057
																																										0.048	0.027	0.395	0.179	0.256	0.131	0.1	0.095
																																										0.025	0.107	0.185	0.07	0.17	0.072	0.452	0.355
																																										0.091	0.134	0.059	0.086	0.045	0.082	0.744	0.042
																																										0.047	0.034	0.018	0.07	0.082	0.034	0.597	0.311
																																										0.121	0.074	0.359	0.031	0.025	0.1	0.1	0.56
																																										0.143	0.161	0.053	0.012	0.259	0.122	0.404	0.213
																																										0.237	0.112	0.093	0.098	0.143	0.239	0.014	0.393
																																										0.07	0.079	0.124	0.193	0.076	0.138	0.084	0.066
																																										0.181	0.346	0.07	0.278	0.039	0.018	0.02	0.788
																																										0.079	0.768	0.123	0.026	0.055	0.014	0.11	0.439
																																										0.228	0.129	0.157	0.166	0.085	0.011	0.033	0.511
																																										0.102	0.153	0.033	0.014	0.014	0.103	0.088	0.284
																																										0.116	0.576	0.255	0.07	0.138	0.236	0.015	0.257
																																										0.098	0.591	0.035	0.155	0.033	0.016	0.043	0.013
																																										0.132	0.052	0.024	0.062	0.016	0.03	0.247	0.958
																																										0.069	0.891	0.048	0.043	0.122	0.144	0.309	0.039
																																										0.069	0.107	0.116	0.277	0.244	0.112	0.03	0.32
																																										0.33	0.053	0.051	0.085	0.058	0.023	0.163	0.18
																																										0.032	0.165	0.086	0.031	0.026	0.209	0.246	0.014
																																										0.78	0.464	0.083	0.038	0.13	0.089	0.455	0.718
																																										0.049	0.198	0.268	0.285	0.115	0.015	0.292	0.191
																																										0.146	0.122	0.017	0.118	0.059	0.03	0.039	0.581
																																										0.079	0.289	0.243	0.028	0.058	0.196	0.113	0.038
																																										0.104	0.086	0.092	0.067	0.032	0.236	0.082	0.869
																																										0.014	0.017	0.013	0.056	0.244	0.044	0.102	0.391
																																										0.038	0.093	0.506	0.228	0.126	0.28	0.355	0.681
																																										0.039	0.329	0.234	0.05	0.041	0.252	0.041	0.069
																																										0.445	0.228	0.107	0.613	0.255	0.019	0.09	0.124
																																										0.167	0.029	0.013	0.074	0.06	0.114	0.685	0.144
																																										0.041	0.019	0.281	0.088	0.432	0.151	0.08	0.015
																																										0.056	0.202	0.145	0.224	0.032	0.059	0.248	0.067
																																										0.19	0.074	0.187	0.254	0.041	0.069	0.124	0.315
																																										0.029	0.293	0.235	0.118	0.14	0.126	0.371	0.497
																																										0.09	0.033	0.12	0.39	0.059	0.295	0.126	0.907
																																										0.089	0.535	0.033	0.041	0.08	0.131	0.256	0.181
																																										0.177	0.037	0.176	0.062	0.012	0.038	0.372	0.06
																																										0.028	0.347	0.011	0.02	0.068	0.051	0.204	0.693
																																										0.195	0.032	0.076	0.012	0.078	0.06	0.131	0.03
																																										0.057	0.014	0.036	0.31	0.047	0.058	0.043	0.226
																																										0.03	0.087	0.123	0.318	0.071	0.228	0.217	0.035
																																										0.147	0.261	0.019	0.258	0.043	0.113	0.079	0.432
																																										0.051	0.113	0.126	0.021	0.069	0.028	0.032	0.048
																																										0.024	0.046	0.07	0.018	0.068	0.049	0.094	0.209
																																										0.138	0.09	0.265	0.177	0.099	0.17	0.128	0.294
																																										0.015	0.474	0.172	0.73	0.142	0.087	0.051	0.043
																																										0.19	0.132	0.1	0.316	0.039	0.04	0.181	0.19
																																										0.198	0.325	0.126	0.116	0.103	0.069	0.918	0.506
																																										0.114	0.172	0.079	0.193	0.104	0.125	0.723	0.956
																																										0.013	0.254	0.466	0.015	0.02	0.045	0.054	0.087
																																										0.03	0.88	0.384	0.079	0.017	0.015	0.287	0.307
																																										0.016	0.016	0.156	0.023	0.153	0.013	0.345	0.028
																																										0.076	0.022	0.054	0.021	0.197	0.036	0.584	0.047
																																										0.153	0.011	0.039	0.025	0.212	0.033	0.13	0.023
																																										0.331	0.087	0.054	0.222	0.025	0.035	0.045	0.126
																																										0.123	0.032	0.041	0.033	0.132	0.165	0.124	0.258
																																										0.053	0.453	0.372	0.186	0.076	0.057	0.231	0.088
																																										0.028	0.126	0.088	0.03	0.011	0.033	0.025	0.536
																																										0.343	0.506	0.111	0.242	0.041	0.291	0.153	0.309
																																										0.633	0.029	0.041	0.032	0.262	0.552	0.152	0.088
																																										0.017	0.198	0.046	0.103	0.119	0.242	0.128	0.226
																																										0.148	0.018	0.159	0.153	0.197	0.028	0.052	0.218
																																										0.401	0.213	0.096	0.464	0.131	0.113	0.167	0.566
																																										0.111	0.099	0.295	0.276	0.029	0.032	0.058	0.378
																																										0.157	0.06	0.349	0.158	0.039	0.406	0.014	0.206
																																										0.079	0.121	0.039	0.071	0.23	0.301	0.026	0.321
																																										0.054	0.093	0.011	0.826	0.023	0.311	0.248	0.105
																																										0.637	0.1	0.393	0.147	0.076	0.121	0.204	0.247
																																										0.014	0.204	0.027	0.037	0.031	0.107	0.059	0.427
																																										0.07	0.017	0.021	0.137	0.44	0.043	0.085	0.294
																																										0.349	0.101	0.481	0.065	0.126	0.051	0.128	0.016
																																										0.173	0.033	0.069	0.125	0.093	0.074	0.114	0.038
																																										0.036	0.065	0.061	0.025	0.352	0.038	0.028	0.047
																																										0.071	0.078	0.12	0.028	0.082	0.056	0.246	0.291
																																										0.064	0.413	0.066	0.041	0.026	0.046	0.48	0.046
																																										0.172	0.077	0.221	0.119	0.051	0.06	0.06	0.773
																																										0.056	0.21	0.519	0.134	0.141	0.068	0.414	0.263
																																										0.139	0.198	0.064	0.056	0.28	0.062	0.014	0.012
																																										0.172	0.203	0.111	0.151	0.027	0.043	0.041	0.302
																																										0.027	0.221	0.03	0.059	0.053	0.245	0.016	0.344
																																										0.336	0.295	0.042	0.565	0.023	0.107	0.413	0.098
																																										0.081	0.244	0.071	0.334	0.075	0.015	0.528	0.011
																																										0.42	0.081	0.064	0.049	0.048	0.107	0.071	0.107
																																										0.02	0.489	0.066	0.155	0.051	0.061	0.347	0.404
																																										0.307	0.066	0.064	0.042	0.113	0.028	0.082	0.634
																																										0.046	0.237	0.07	0.039	0.167	0.092	0.531	0.054
																																										0.216	0.635	0.142	0.047	0.013	0.037	0.125	0.303
																																										0.065	0.553	0.411	0.279	0.011	0.014	0.092	0.255
																																										0.187	0.054	0.02	0.039	0.126	0.032	0.408	0.025
																																										0.039	0.234	0.211	0.088	0.011	0.054	0.017	0.061
																																										0.035	0.14	0.011	0.111	0.142	0.089	0.201	0.065
																																										0.064	0.313	0.271	0.145	0.216	0.275	0.027	0.131
																																										0.031	0.119	0.192	0.146	0.158	0.011	0.054	0.017
																																										0.03	0.114	0.15	0.164	0.079	0.152	0.037	0.228
																																										0.052	0.238	0.148	0.033	0.186	0.012	0.042	0.273
																																										0.034	0.155	0.074	0.021	0.053	0.026	0.037	0.178
																																										0.106	0.218	0.038	0.026	0.058	0.103	0.655	0.068
																																										0.151	0.357	0.03	0.133	0.127	0.014	0.028	0.088
																																										0.023	0.077	0.023	0.051	0.057	0.045	0.097	0.081
																																										0.237	0.074	0.246	0.128	0.035	0.095	0.051	0.014
																																										0.961	0.036	0.096	0.104	0.026	0.062	0.026	0.051
																																										0.081	0.367	0.081	0.575	0.045	0.026	0.355	0.095
																																										0.055	0.055	0.07	0.046	0.042	0.082	0.662	0.041
																																										0.085	0.172	0.135	0.072	0.065	0.103	0.014	0.079
																																										0.516	0.102	0.199	0.107	0.107	0.423	0.546	0.046
																																										0.087	0.028	0.044	0.028	0.029	0.043	0.122	0.842
																																										0.089	0.677	0.055	0.359	0.069	0.119	0.034	0.488
																																										0.098	0.069	0.05	0.258	0.06	0.019	0.022	0.86
																																										0.16	0.092	0.127	0.747	0.202	0.124	0.423	0.062
																																										0.238	0.349	0.053	0.026	0.104	0.048	0.041	0.396
																																										0.162	0.014	0.037	0.117	0.05	0.024	0.23	0.024
																																										0.031	0.16	0.163	0.061	0.049	0.046	0.604	0.636
																																										0.271	0.092	0.039	0.09	0.051	0.013	0.264	0.03
																																										0.293	0.174	0.085	0.011	0.033	0.019	0.15	0.19
																																										0.142	0.895	0.539	0.051	0.044	0.104	0.019	0.073
																																										0.289	0.365	0.629	0.43	0.071	0.03	0.045	0.085
																																										0.012	0.252	0.045	0.021	0.113	0.252	0.456	0.044
																																										0.181	0.144	0.012	0.134	0.017	0.042	0.255	0.815
																																										0.348	0.07	0.042	0.046	0.032	0.026	0.248	0.064
																																										0.088	0.135	0.179	0.039	0.02	0.208	0.02	0.121
																																										0.09	0.083	0.041	0.018	0.095	0.045	0.999	0.066
																																										0.042	0.233	0.269	0.084	0.172	0.07	0.083	0.526
																																										0.076	0.455	0.078	0.115	0.088	0.146	0.088	0.025
																																										0.041	0.077	0.076	0.014	0.036	0.081	0.079	0.255
																																										0.036	0.358	0.139	0.014	0.154	0.013	0.143	0.03
																																										0.357	0.244	0.079	0.188	0.072	0.039	0.144	0.046
																																										0.064	0.115	0.036	0.158	0.051	0.084	0.374	0.091
																																										0.502	0.311	0.088	0.04	0.11	0.229	0.312	0.156
																																										0.056	0.393	0.043	0.311	0.05	0.025	0.57	0.093
																																										0.571	0.071	0.074	0.482	0.024	0.038	0.731	0.06
																																										0.098	0.304	0.06	0.022	0.401	0.151	0.344	0.041
																																										0.037	0.116	0.031	0.478	0.07	0.028	0.154	0.031
																																										0.121	0.014	0.304	0.018	0.079	0.112	0.042	0.092
																																										0.031	0.231	0.181	0.058	0.073	0.304	0.126	0.122
																																										0.024	0.093	0.087	0.375	0.06	0.141	0.029	0.559
																																										0.014	0.07	0.248	0.156	0.071	0.095	0.079	0.088
																																										0.107	0.047	0.012	0.049	0.163	0.052	0.079	0.064
																																										0.379	0.073	0.092	0.067	0.032	0.077	0.168	0.981
																																										0.094	0.015	0.013	0.05	0.079	0.051	0.798	0.09
																																										0.101	0.043	0.237	0.338	0.144	0.064	0.152	0.03
																																										0.944	0.013	0.017	0.07	0.19	0.106	0.926	0.221
																																										0.315	0.013	0.117	0.129	0.02	0.037	0.036	0.173
																																										0.73	0.029	0.269	0.098	0.154	0.295	0.158	0.133
																																										0.058	0.014	0.125	0.344	0.026	0.07	0.041	0.014
																																										0.04	0.039	0.033	0.075	0.028	0.09	0.148	0.395
																																										0.585	0.104	0.107	0.038	0.119	0.051	0.369	0.875
																																										0.162	0.03	0.028	0.032	0.171	0.017	0.299	0.14
																																										0.273	0.13	0.052	0.159	0.309	0.072	0.435	0.206
																																										0.062	0.082	0.033	0.077	0.075	0.044	0.26	0.4
																																										0.038	0.57	0.206	0.087	0.059	0.033	0.111	0.14
																																										0.077	0.079	0.076	0.06	0.043	0.126	0.222	0.257
																																										0.04	0.279	0.06	0.516	0.077	0.066	0.442	0.16
																																										0.07	0.395	0.249	0.014	0.1	0.039	0.285	0.859
																																										0.025	0.47	0.233	0.473	0.035	0.023	0.888	0.365
																																										0.168	0.069	0.055	0.141	0.153	0.131	0.244	0.256
																																										0.113	0.047	0.532	0.348	0.051	0.051	0.284	0.112
																																										0.109	0.079	0.041	0.188	0.082	0.134	0.204	0.234
																																										0.06	0.165	0.051	0.089	0.112	0.048	0.06	0.272
																																										0.064	0.394	0.129	0.074	0.052	0.042	0.139	0.055
																																										0.324	0.088	0.267	0.017	0.019	0.292	0.02	0.023
																																										0.046	0.04	0.321	0.238	0.256	0.198	0.184	0.093
																																										0.293	0.051	0.138	0.122	0.018	0.045	0.04	0.525
																																										0.086	0.084	0.126	0.028	0.177	0.035	0.061	0.255
																																										0.054	0.282	0.063	0.242	0.162	0.082	0.563	0.026
																																										0.281	0.291	0.127	0.47	0.119	0.123	0.079	0.193
																																										0.759	0.195	0.132	0.158	0.041	0.136	0.2	0.079
																																										0.739	0.665	0.375	0.06	0.222	0.133	0.226	0.07
																																										0.032	0.565	0.101	0.053	0.027	0.031	0.473	0.05
																																										0.05	0.43	0.04	0.192	0.159	0.087	0.089	0.118
																																										0.076	0.267	0.012	0.224	0.223	0.367	0.047	0.883
																																										0.307	0.08	0.035	0.285	0.036	0.084	0.036	0.014
																																										0.043	0.081	0.35	0.196	0.025	0.274	0.758	0.385
																																										0.062	0.854	0.027	0.222	0.054	0.018	0.258	0.036
																																										0.244	0.228	0.065	0.105	0.115	0.088	0.074	0.936
																																										0.313	0.023	0.152	0.104	0.068	0.022	0.025	0.395
																																										0.268	0.33	0.09	0.165	0.069	0.011	0.349	0.069
																																										0.175	0.118	0.018	0.33	0.406	0.057	0.255	0.365
																																										0.092	0.16	0.148	0.144	0.186	0.054	0.2	0.027
																																										0.032	0.104	0.179	0.405	0.181	0.216	0.304	0.118
																																										0.061	0.026	0.07	0.012	0.163	0.015	0.036	0.185
																																										0.116	0.185	0.022	0.254	0.011	0.087	0.047	0.029
																																										0.051	0.22	0.349	0.011	0.071	0.044	0.254	0.023
																																										0.044	0.062	0.014	0.232	0.139	0.03	0.126	0.848
																																										0.151	0.193	0.396	0.266	0.128	0.239	0.07	0.103
																																										0.114	0.272	0.059	0.055	0.072	0.037	0.223	0.258
																																										0.102	0.282	0.72	0.421	0.1	0.167	0.078	0.192
																																										0.225	0.239	0.062	0.043	0.038	0.042	0.172	0.07
																																										0.121	0.181	0.013	0.591	0.017	0.039	0.2	0.033
																																										0.11	0.065	0.14	0.164	0.084	0.225	0.255	0.246
																																										0.112	0.091	0.097	0.36	0.058	0.101	0.286	0.069
																																										0.047	0.243	0.029	0.199	0.015	0.015	0.115	0.107
																																										0.055	0.154	0.366	0.123	0.38	0.046	0.221	0.157
																																										0.027	0.041	0.052	0.093	0.026	0.04	0.144	0.093
																																										0.031	0.06	0.172	0.072	0.062	0.507	0.149	0.048
																																										0.81	0.088	0.165	0.156	0.443	0.116	0.274	0.648
																																										0.035	0.033	0.065	0.098	0.153	0.236	0.24	0.08
																																										0.023	0.109	0.492	0.507	0.063	0.023	0.378	0.606
																																										0.167	0.184	0.049	0.277	0.055	0.781	0.103	0.463
																																										0.164	0.22	0.04	0.023	0.168	0.095	0.07	0.076
																																										0.136	0.069	0.058	0.222	0.014	0.055	0.079	0.067
																																										0.059	0.023	0.047	0.138	0.124	0.064	0.244	0.041
																																										0.235	0.32	0.034	0.111	0.042	0.833	0.672	0.455
																																										0.091	0.245	0.018	0.228	0.246	0.029	0.213	0.423
																																										0.182	0.476	0.104	0.237	0.292	0.118	0.593	0.142
																																										0.175	0.061	0.018	0.097	0.155	0.011	0.094	0.293
																																										0.278	0.159	0.151	0.041	0.023	0.027	0.106	0.027
																																										0.135	0.188	0.243	0.377	0.162	0.026	0.199	0.129
																																										0.128	0.174	0.073	0.182	0.129	0.023	0.102	0.517
																																										0.082	0.404	0.113	0.126	0.013	0.108	0.166	0.758
																																										0.093	0.023	0.041	0.735	0.144	0.025	0.085	0.646
																																										0.018	0.126	0.19	0.518	0.124	0.122	0.166	0.126
																																										0.017	0.233	0.116	0.206	0.033	0.302	0.022	0.173
																																										0.135	0.116	0.07	0.134	0.094	0.072	0.134	0.269
																																										0.202	0.181	0.067	0.079	0.063	0.049	0.637	0.134
																																										0.215	0.15	0.283	0.074	0.069	0.023	0.121	0.219
																																										0.053	0.046	0.02	0.341	0.091	0.115	0.101	0.188
																																										0.183	0.172	0.306	0.107	0.074	0.189	0.05	0.034
																																										0.085	0.028	0.049	0.193	0.101	0.14	0.163	0.159
																																										0.051	0.226	0.134	0.11	0.021	0.032	0.061	0.051
																																										0.702	0.061	0.126	0.081	0.146	0.033	0.339	0.102
																																										0.134	0.051	0.244	0.102	0.023	0.131	0.366	0.088
																																										0.041	0.143	0.092	0.196	0.121	0.071	0.053	0.018
																																										0.039	0.037	0.067	0.703	0.023	0.039	0.242	0.442
																																										0.013	0.023	0.195	0.123	0.015	0.09	0.153	0.703
																																										0.049	0.064	0.025	0.41	0.017	0.039	0.043	0.133
																																										0.084	0.081	0.069	0.382	0.011	0.086	0.336	0.174
																																										0.112	0.706	0.069	0.117	0.067	0.027	0.219	0.695
																																										0.414	0.328	0.051	0.136	0.038	0.107	0.064	0.494
																																										0.429	0.302	0.038	0.012	0.122	0.043	0.996	0.182
																																										0.021	0.054	0.233	0.065	0.172	0.144	0.631	0.211
																																										0.199	0.052	0.139	0.111	0.099	0.082	0.198	0.182
																																										0.028	0.014	0.043	0.691	0.087	0.059	0.135	0.08
																																										0.092	0.096	0.091	0.088	0.249	0.014	0.632	0.202
																																										0.012	0.19	0.435	0.186	0.115	0.059	0.109	0.019
																																										0.149	0.136	0.045	0.297	0.017	0.14	0.637	0.153
																																										0.038	0.182	0.023	0.022	0.298	0.04	0.064	0.576
																																										0.02	0.028	0.163	0.154	0.105	0.108	0.172	0.269
																																										0.061	0.386	0.06	0.605	0.032	0.116	0.076	0.166
																																										0.186	0.276	0.033	0.127	0.135	0.026	0.601	0.03
																																										0.194	0.149	0.029	0.022	0.126	0.035	0.035	0.109
																																										0.016	0.17	0.105	0.089	0.079	0.069	0.017	0.127
																																										0.419	0.086	0.345	0.146	0.124	0.028	0.065	0.035
																																										0.043	0.538	0.025	0.05	0.133	0.017	0.107	0.115
																																										0.024	0.028	0.101	0.028	0.364	0.036	0.148	0.144
																																										0.099	0.027	0.315	0.051	0.111	0.022	0.3	0.015
																																										0.012	0.041	0.07	0.053	0.039	0.103	0.021	0.101
																																										0.177	0.19	0.052	0.428	0.143	0.206	0.687	0.048
																																										0.53	0.283	0.181	0.085	0.051	0.325	0.051	0.011
																																										0.018	0.049	0.089	0.141	0.11	0.274	0.351	0.215
																																										0.144	0.597	0.066	0.206	0.16	0.136	0.121	0.083
																																										0.042	0.092	0.095	0.15	0.014	0.045	0.135	0.039
																																										0.044	0.642	0.422	0.795	0.096	0.011	0.085	0.514
																																										0.048	0.184	0.027	0.101	0.021	0.013	0.125	0.037
																																										0.798	0.108	0.37	0.357	0.271	0.014	0.051	0.039
																																										0.021	0.023	0.101	0.181	0.169	0.024	0.778	0.022
																																										0.215	0.097	0.101	0.135	0.139	0.031	0.227	0.034
																																										0.035	0.052	0.101	0.071	0.013	0.153	0.083	0.529
																																										0.161	0.064	0.025	0.115	0.017	0.163	0.229	0.233
																																										0.547	0.299	0.013	0.056	0.146	0.139	0.436	0.166
																																										0.281	0.198	0.316	0.071	0.016	0.07	0.22	0.181
																																										0.463	0.174	0.012	0.355	0.043	0.19	0.175	0.275
																																										0.402	0.044	0.091	0.054	0.015	0.051	0.045	0.13
																																										0.769	0.048	0.025	0.173	0.035	0.234	0.228	0.376
																																										0.024	0.452	0.053	0.141	0.015	0.147	0.088	0.024
																																										0.267	0.315	0.011	0.089	0.13	0.209	0.102	0.037
																																										0.252	0.023	0.181	0.116	0.145	0.019	0.096	0.153
																																										0.038	0.023	0.192	0.026	0.092	0.237	0.181	0.772
																																										0.106	0.032	0.051	0.071	0.019	0.025	0.118	0.059
																																										0.896	0.406	0.069	0.2	0.097	0.011	0.092	0.487
																																										0.144	0.078	0.026	0.108	0.174	0.392	0.112	0.251
																																										0.016	0.1	0.133	0.213	0.465	0.126	0.108	0.258
																																										0.03	0.425	0.051	0.016	0.072	0.279	0.293	0.571
																																										0.994	0.015	0.084	0.058	0.089	0.067	0.525	0.034
																																										0.339	0.159	0.216	0.122	0.025	0.059	0.013	0.062
																																										0.033	0.058	0.195	0.023	0.038	0.112	0.046	0.271
																																										0.025	0.435	0.325	0.031	0.2	0.265	0.345	0.027
																																										0.067	0.178	0.165	0.016	0.026	0.156	0.339	0.039
																																										0.024	0.304	0.016	0.281	0.072	0.113	0.082	0.329
																																										0.051	0.422	0.034	0.115	0.037	0.024	0.156	0.011
																																										0.093	0.257	0.033	0.223	0.243	0.208	0.351	0.802
																																										0.414	0.014	0.028	0.284	0.05	0.094	0.556	0.096
																																										0.012	0.038	0.022	0.341	0.044	0.11	0.57	0.111
																																										0.023	0.049	0.179	0.389	0.132	0.242	0.158	0.08
																																										0.75	0.463	0.291	0.498	0.085	0.042	0.1	0.031
																																										0.076	0.166	0.114	0.325	0.366	0.116	0.089	0.149
																																										0.415	0.056	0.191	0.016	0.023	0.057	0.023	0.06
																																										0.116	0.015	0.142	0.025	0.034	0.07	0.239	0.508
																																										0.025	0.656	0.112	0.122	0.221	0.042	0.075	0.03
																																										0.023	0.157	0.154	0.247	0.05	0.179	0.241	0.273
																																										0.022	0.175	0.159	0.251	0.021	0.075	0.281	0.046
																																										0.039	0.02	0.04	0.025	0.209	0.093	0.077	0.71
																																										0.355	0.276	0.12	0.012	0.247	0.196	0.306	0.455
																																										0.052	0.096	0.205	0.127	0.418	0.333	0.084	0.206
																																										0.094	0.042	0.159	0.014	0.136	0.069	0.902	0.246
																																										0.013	0.023	0.161	0.194	0.042	0.02	0.492	0.031
																																										0.467	0.047	0.144	0.088	0.289	0.042	0.377	0.03
																																										0.089	0.671	0.19	0.023	0.108	0.014	0.249	0.445
																																										0.035	0.049	0.149	0.153	0.066	0.192	0.597	0.208
																																										0.054	0.097	0.646	0.107	0.042	0.051	0.022	0.437
																																										0.086	0.108	0.026	0.055	0.2	0.024	0.112	0.299
																																										0.078	0.082	0.258	0.041	0.012	0.218	0.023	0.123
																																										0.277	0.127	0.017	0.265	0.083	0.148	0.218	0.086
																																										0.105	0.107	0.098	0.063	0.029	0.046	0.04	0.182
																																										0.056	0.321	0.033	0.319	0.419	0.546	0.079	0.149
																																										0.059	0.131	0.014	0.102	0.106	0.06	0.145	0.349
																																										0.168	0.113	0.074	0.028	0.09	0.088	0.641	0.517
																																										0.766	0.16	0.091	0.011	0.053	0.13	0.132	0.067
																																										0.147	0.063	0.135	0.153	0.015	0.135	0.172	0.155
																																										0.041	0.075	0.07	0.198	0.148	0.023	0.101	0.537
																																										0.184	0.175	0.012	0.354	0.059	0.021	0.041	0.211
																																										0.051	0.243	0.022	0.237	0.056	0.114	0.618	0.739
																																										0.209	0.125	0.03	0.23	0.03	0.51	0.355	0.038
																																										0.429	0.016	0.031	0.06	0.026	0.272	0.976	0.068
																																										0.054	0.042	0.302	0.923	0.295	0.115	0.519	0.021
																																										0.815	0.068	0.026	0.031	0.028	0.036	0.023	0.104
																																										0.044	0.338	0.06	0.486	0.053	0.135	0.081	0.141
																																										0.05	0.372	0.128	0.04	0.016	0.031	0.141	0.06
																																										0.032	0.562	0.048	0.022	0.123	0.02	0.188	0.246
																																										0.015	0.121	0.107	0.031	0.23	0.033	0.021	0.106
																																										0.29	0.022	0.031	0.204	0.073	0.071	0.027	0.069
																																										0.441	0.075	0.357	0.079	0.042	0.051	0.097	0.252
																																										0.061	0.054	0.155	0.13	0.062	0.097	0.254	0.369
																																										0.413	0.181	0.042	0.098	0.042	0.151	0.193	0.284
																																										0.028	0.28	0.048	0.085	0.102	0.266	0.121	0.076
																																										0.092	0.033	0.048	0.196	0.025	0.087	0.098	0.274
																																										0.107	0.109	0.043	0.034	0.085	0.191	0.064	0.045
																																										0.034	0.037	0.097	0.09	0.09	0.149	0.334	0.335
																																										0.382	0.44	0.027	0.071	0.162	0.023	0.054	0.097
																																										0.042	0.08	0.33	0.665	0.144	0.089	0.214	0.065
																																										0.065	0.106	0.034	0.274	0.281	0.208	0.06	0.446
																																										0.054	0.202	0.093	0.665	0.042	0.086	0.026	0.108
																																										0.087	0.67	0.044	0.014	0.059	0.068	0.027	0.261
																																										0.058	0.072	0.228	0.137	0.091	0.181	0.088	0.303
																																										0.092	0.297	0.144	0.054	0.077	0.029	0.038	0.544
																																										0.329	0.402	0.02	0.05	0.12	0.172	0.386	0.258
																																										0.07	0.107	0.011	0.012	0.015	0.051	0.033	0.07
																																										0.038	0.028	0.108	0.102	0.413	0.07	0.172	0.103
																																										0.033	0.457	0.012	0.077	0.011	0.012	0.05	0.181
																																										0.046	0.131	0.042	0.067	0.094	0.079	0.527	0.191
																																										0.562	0.287	0.22	0.116	0.093	0.196	0.049	0.213
																																										0.253	0.182	0.061	0.099	0.059	0.154	0.015	0.097
																																										0.062	0.071	0.4	0.051	0.067	0.021	0.748	0.194
																																										0.204	0.125	0.103	0.164	0.053	0.066	0.172	0.099
																																										0.238	0.132	0.038	0.33	0.067	0.141	0.109	0.102
																																										0.107	0.21	0.142	0.036	0.022	0.033	0.069	0.737
																																										0.119	0.058	0.169	0.259	0.089	0.035	0.069	0.118
																																										0.092	0.644	0.057	0.138	0.21	0.107	0.183	0.222
																																										0.08	0.426	0.016	0.377	0.661	0.07	0.152	0.241
																																										0.377	0.07	0.029	0.017	0.148	0.016	0.274	0.104
																																										0.181	0.042	0.082	0.228	0.044	0.081	0.331	0.047
																																										0.1	0.039	0.169	0.098	0.129	0.432	0.154	0.064
																																										0.22	0.029	0.038	0.476	0.191	0.04	0.536	0.14
																																										0.376	0.578	0.186	0.25	0.268	0.135	0.133	0.632
																																										0.256	0.147	0.046	0.065	0.172	0.031	0.131	0.435
																																										0.221	0.091	0.059	0.969	0.154	0.023	0.497	0.108
																																										0.185	0.184	0.058	0.039	0.053	0.12	0.067	0.068
																																										0.247	0.023	0.071	0.076	0.144	0.661	0.074	0.11
																																										0.023	0.033	0.227	0.049	0.388	0.088	0.012	0.046
																																										0.058	0.067	0.237	0.173	0.125	0.166	0.176	0.413
																																										0.021	0.136	0.091	0.203	0.051	0.942	0.098	0.089
																																										0.094	0.018	0.106	0.024	0.233	0.304	0.03	0.069
																																										0.06	0.105	0.038	0.354	0.018	0.018	0.05	0.047
																																										0.105	0.035	0.16	0.619	0.07	0.241	0.021	0.024
																																										0.046	0.013	0.257	0.123	0.021	0.097	0.159	0.252
																																										0.125	0.86	0.048	0.554	0.026	0.113	0.24	0.088
																																										0.195	0.362	0.039	0.106	0.167	0.014	0.027	0.427
																																										0.037	0.013	0.047	0.2	0.013	0.014	0.159	0.085
																																										0.03	0.248	0.011	0.036	0.083	0.062	0.034	0.016
																																										0.177	0.102	0.026	0.014	0.074	0.026	0.101	0.059
																																										0.682	0.141	0.016	0.142	0.108	0.027	0.154	0.811
																																										0.053	0.109	0.058	0.031	0.082	0.23	0.042	0.023
																																										0.155	0.119	0.014	0.191	0.066	0.019	0.162	0.039
																																										0.172	0.236	0.373	0.13	0.169	0.025	0.162	0.446
																																										0.388	0.023	0.065	0.085	0.167	0.064	0.135	0.584
																																										0.052	0.014	0.066	0.329	0.184	0.032	0.042	0.196
																																										0.161	0.291	0.228	0.522	0.028	0.053	0.155	0.392
																																										0.012	0.037	0.084	0.08	0.019	0.048	0.126	0.019
																																										0.081	0.256	0.048	0.124	0.029	0.107	0.404	0.297
																																										0.042	0.102	0.132	0.256	0.059	0.038	0.529	0.381
																																										0.851	0.06	0.014	0.371	0.069	0.293	0.259	0.065
																																										0.853	0.059	0.057	0.115	0.109	0.057	0.452	0.018
																																										0.108	0.361	0.264	0.07	0.039	0.091	0.033	0.049
																																										0.042	0.507	0.038	0.189	0.022	0.016	0.037	0.03
																																										0.099	0.142	0.013	0.284	0.136	0.227	0.162	0.048
																																										0.177	0.318	0.09	0.097	0.014	0.07	0.037	0.107
																																										0.056	0.174	0.066	0.426	0.142	0.022	0.283	0.028
																																										0.067	0.04	0.808	0.106	0.011	0.107	0.195	0.073
																																										0.478	0.04	0.081	0.054	0.286	0.171	0.071	0.072
																																										0.4	0.349	0.05	0.26	0.099	0.164	0.167	0.076
																																										0.231	0.376	0.622	0.055	0.061	0.087	0.264	0.201
																																										0.07	0.326	0.077	0.107	0.113	0.023	0.033	0.101
																																										0.078	0.155	0.781	0.064	0.028	0.125	0.904	0.088
																																										0.026	0.129	0.021	0.34	0.236	0.115	0.91	0.051
																																										0.015	0.335	0.152	0.113	0.118	0.105	0.044	0.134
																																										0.233	0.092	0.043	0.07	0.059	0.254	0.072	0.021
																																										0.543	0.028	0.149	0.075	0.224	0.022	0.03	0.117
																																										0.144	0.096	0.088	0.112	0.052	0.069	0.139	0.022
																																										0.08	0.385	0.059	0.556	0.288	0.117	0.029	0.092
																																										0.058	0.321	0.104	0.114	0.079	0.032	0.193	0.088
																																										0.262	0.161	0.162	0.045	0.023	0.047	0.473	0.088
																																										0.603	0.08	0.389	0.122	0.108	0.059	0.142	0.016
																																										0.376	0.054	0.032	0.309	0.147	0.116	0.02	0.038
																																										0.022	0.437	0.084	0.437	0.045	0.016	0.062	0.214
																																										0.025	0.015	0.128	0.045	0.041	0.096	0.044	0.069
																																										0.041	0.023	0.401	0.047	0.033	0.018	0.088	0.088
																																										0.071	0.214	0.296	0.068	0.222	0.045	0.173	0.209
																																										0.261	0.033	0.386	0.066	0.051	0.051	0.124	0.119
																																										0.369	0.129	0.04	0.389	0.017	0.125	0.514	0.146
																																										0.012	0.226	0.023	0.084	0.053	0.101	0.701	0.011
																																										0.395	0.223	0.13	0.076	0.041	0.127	0.073	0.059
																																										0.079	0.047	0.102	0.293	0.064	0.058	0.099	0.232
																																										0.014	0.2	0.066	0.277	0.151	0.091	0.143	0.098
																																										0.107	0.092	0.1	0.033	0.06	0.082	0.031	0.326
																																										0.192	0.089	0.058	0.479	0.144	0.07	0.033	0.763
																																										0.033	0.285	0.22	0.397	0.406	0.014	0.149	0.463
																																										0.06	0.331	0.074	0.081	0.246	0.046	0.51	0.017
																																										0.11	0.015	0.06	0.3	0.084	0.03	0.429	0.514
																																										0.178	0.165	0.065	0.052	0.33	0.052	0.1	0.095
																																										0.238	0.273	0.011	0.232	0.139	0.034	0.031	0.073
																																										0.016	0.308	0.011	0.075	0.087	0.368	0.017	0.301
																																										0.034	0.516	0.809	0.098	0.166	0.134	0.095	0.523
																																										0.194	0.343	0.013	0.049	0.037	0.046	0.379	0.197
																																										0.046	0.065	0.085	0.019	0.165	0.014	0.19	0.025
																																										0.132	0.072	0.066	0.134	0.25	0.175	0.172	0.036
																																										0.158	0.041	0.016	0.144	0.024	0.084	0.121	0.139
																																										0.136	0.434	0.049	0.556	0.028	0.05	0.102	0.806
																																										0.024	0.034	0.103	0.017	0.502	0.072	0.152	0.015
																																										0.764	0.086	0.083	0.028	0.076	0.06	0.473	0.049
																																										0.393	0.04	0.462	0.053	0.082	0.6	0.233	0.074
																																										0.561	0.261	0.064	0.125	0.123	0.059	0.105	0.134
																																										0.453	0.122	0.442	0.099	0.175	0.148	0.14	0.047
																																										0.056	0.141	0.03	0.116	0.024	0.181	0.385	0.05
																																										0.172	0.258	0.267	0.688	0.139	0.179	0.821	0.083
																																										0.046	0.138	0.047	0.143	0.056	0.096	0.158	0.311
																																										0.028	0.055	0.074	0.226	0.07	0.065	0.099	0.165
																																										0.07	0.021	0.021	0.064	0.016	0.096	0.126	0.031
																																										0.033	0.121	0.025	0.042	0.133	0.18	0.238	0.248
																																										0.144	0.073	0.569	0.071	0.217	0.087	0.167	0.088
																																										0.099	0.113	0.025	0.02	0.179	0.156	0.44	0.275
																																										0.142	0.172	0.268	0.159	0.094	0.156	0.702	0.373
																																										0.041	0.101	0.058	0.069	0.182	0.094	0.163	0.311
																																										0.068	0.098	0.391	0.191	0.082	0.024	0.028	0.086
																																										0.086	0.596	0.502	0.013	0.094	0.299	0.042	0.322
																																										0.525	0.123	0.063	0.055	0.011	0.138	0.184	0.274
																																										0.06	0.064	0.2	0.737	0.041	0.064	0.128	0.103
																																										0.033	0.323	0.053	0.042	0.034	0.07	0.102	0.096
																																										0.185	0.531	0.02	0.41	0.061	0.066	0.519	0.609
																																										0.339	0.339	0.092	0.043	0.046	0.02	0.205	0.119
																																										0.02	0.123	0.031	0.027	0.262	0.241	0.024	0.023
																																										0.105	0.031	0.049	0.135	0.045	0.106	0.015	0.093
																																										0.431	0.256	0.244	0.051	0.031	0.033	0.124	0.125
																																										0.042	0.121	0.18	0.025	0.583	0.125	0.293	0.11
																																										0.217	0.021	0.055	0.264	0.088	0.015	0.551	0.861
																																										0.057	0.547	0.011	0.121	0.148	0.078	0.133	0.074
																																										0.169	0.014	0.329	0.151	0.3	0.03	0.02	0.643
																																										0.225	0.023	0.025	0.237	0.136	0.088	0.231	0.034
																																										0.553	0.03	0.037	0.56	0.051	0.233	0.2	0.277
																																										0.168	0.103	0.015	0.107	0.395	0.023	0.611	0.047
																																										0.106	0.159	0.08	0.126	0.239	0.045	0.059	0.057
																																										0.396	0.095	0.153	0.515	0.09	0.11	0.246	0.06
																																										0.024	0.082	0.172	0.015	0.165	0.18	0.031	0.949
																																										0.136	0.032	0.088	0.102	0.03	0.141	0.088	0.208
																																										0.118	0.086	0.071	0.092	0.301	0.043	0.029	0.161
																																										0.086	0.043	0.157	0.336	0.155	0.026	0.137	0.395
																																										0.414	0.197	0.135	0.205	0.018	0.135	0.07	0.54
																																										0.072	0.302	0.028	0.042	0.034	0.063	0.207	0.026
																																										0.191	0.347	0.023	0.174	0.607	0.073	0.245	0.581
																																										0.878	0.636	0.04	0.281	0.028	0.033	0.22	0.138
																																										0.046	0.037	0.078	0.069	0.276	0.498	0.131	0.358
																																										0.125	0.152	0.125	0.011	0.084	0.121	0.091	0.135
																																										0.306	0.011	0.213	0.237	0.016	0.135	0.356	0.072
																																										0.717	0.113	0.201	0.237	0.06	0.132	0.391	0.197
																																										0.183	0.062	0.189	0.043	0.023	0.135	0.106	0.114
																																										0.07	0.078	0.043	0.362	0.086	0.094	0.017	0.109
																																										0.186	0.052	0.068	0.056	0.13	0.11	0.103	0.212
																																										0.09	0.122	0.016	0.15	0.039	0.272	0.813	0.037
																																										0.49	0.083	0.044	0.077	0.016	0.036	0.128	0.237
																																										0.267	0.218	0.323	0.122	0.093	0.283	0.089	0.036
																																										0.153	0.028	0.061	0.144	0.033	0.036	0.434	0.017
																																										0.528	0.258	0.216	0.249	0.299	0.012	0.677	0.904
																																										0.163	0.28	0.126	0.209	0.014	0.022	0.191	0.676
																																										0.148	0.042	0.064	0.033	0.027	0.026	0.107	0.597
																																										0.061	0.024	0.084	0.054	0.063	0.067	0.029	0.592
																																										0.116	0.218	0.021	0.019	0.107	0.026	0.283	0.498
																																										0.092	0.25	0.258	0.174	0.335	0.051	0.423	0.06
																																										0.032	0.094	0.033	0.34	0.046	0.015	0.055	0.136
																																										0.125	0.029	0.14	0.178	0.082	0.145	0.099	0.019
																																										0.054	0.443	0.11	0.158	0.092	0.388	0.016	0.388
																																										0.026	0.043	0.023	0.28	0.052	0.086	0.342	0.472
																																										0.265	0.056	0.023	0.07	0.228	0.034	0.051	0.14
																																										0.182	0.059	0.074	0.491	0.021	0.06	0.425	0.068
																																										0.065	0.386	0.079	0.195	0.026	0.13	0.084	0.031
																																										0.689	0.155	0.012	0.171	0.028	0.051	0.296	0.116
																																										0.041	0.108	0.071	0.05	0.029	0.083	0.087	0.241
																																										0.071	0.155	0.019	0.044	0.013	0.16	0.015	0.241
																																										0.126	0.094	0.079	0.359	0.067	0.14	0.193	0.253
																																										0.362	0.301	0.217	0.116	0.077	0.061	0.023	0.206
																																										0.227	0.218	0.087	0.033	0.194	0.1	0.175	0.285
																																										0.067	0.045	0.032	0.068	0.125	0.028	0.015	0.035
																																										0.18	0.113	0.06	0.028	0.098	0.243	0.794	0.048
																																										0.172	0.246	0.097	0.14	0.02	0.042	0.043	0.061
																																										0.058	0.111	0.209	0.153	0.035	0.06	0.259	0.043
																																										0.424	0.058	0.021	0.051	0.02	0.191	0.176	0.07
																																										0.029	0.234	0.056	0.149	0.138	0.058	0.033	0.068
																																										0.11	0.346	0.15	0.618	0.126	0.025	0.153	0.038
																																										0.297	0.191	0.027	0.07	0.029	0.031	0.142	0.034
																																										0.3	0.035	0.046	0.116	0.197	0.819	0.041	0.013
																																										0.011	0.23	0.274	0.122	0.041	0.076	0.623	0.015
																																										0.172	0.163	0.033	0.06	0.069	0.015	0.053	0.057
																																										0.022	0.226	0.055	0.37	0.028	0.036	0.357	0.032
																																										0.184	0.016	0.48	0.38	0.088	0.057	0.6	0.402
																																										0.02	0.33	0.065	0.13	0.048	0.413	0.126	0.574
																																										0.115	0.072	0.059	0.202	0.014	0.077	0.079	0.015
																																										0.022	0.036	0.356	0.034	0.116	0.316	0.188	0.088
																																										0.166	0.142	0.208	0.076	0.067	0.329	0.217	0.145
																																										0.116	0.676	0.156	0.097	0.208	0.07	0.064	0.04
																																										0.458	0.052	0.156	0.156	0.092	0.455	0.318	0.138
																																										0.021	0.029	0.015	0.044	0.08	0.923	0.144	0.63
																																										0.081	0.763	0.076	0.142	0.025	0.024	0.144	0.237
																																										0.088	0.027	0.165	0.12	0.021	0.127	0.285	0.081
																																										0.023	0.07	0.144	0.199	0.013	0.36	0.256	0.111
																																										0.048	0.042	0.012	0.228	0.042	0.035	0.258	0.182
																																										0.095	0.06	0.375	0.024	0.232	0.061	0.101	0.03
																																										0.313	0.123	0.305	0.224	0.077	0.255	0.286	0.117
																																										0.244	0.178	0.054	0.168	0.098	0.211	0.061	0.214
																																										0.456	0.082	0.162	0.205	0.064	0.189	0.09	0.286
																																										0.15	0.07	0.115	0.087	0.053	0.012	0.293	0.232
																																										0.025	0.065	0.023	0.089	0.052	0.09	0.041	0.277
																																										0.044	0.56	0.27	0.042	0.018	0.037	0.043	0.858
																																										0.368	0.106	0.074	0.064	0.014	0.058	0.113	0.073
																																										0.091	0.272	0.321	0.064	0.249	0.092	0.096	0.014
																																										0.015	0.063	0.026	0.013	0.117	0.13	0.037	0.088
																																										0.1	0.086	0.135	0.177	0.243	0.476	0.06	0.358
																																										0.095	0.107	0.147	0.146	0.049	0.084	0.764	0.175
																																										0.2	0.118	0.352	0.102	0.068	0.065	0.597	0.107
																																										0.235	0.157	0.027	0.089	0.06	0.078	0.111	0.103
																																										0.201	0.617	0.061	0.024	0.067	0.065	0.49	0.416
																																										0.081	0.134	0.023	0.122	0.218	0.051	0.558	0.07
																																										0.013	0.304	0.038	0.029	0.028	0.112	0.337	0.035
																																										0.122	0.012	0.083	0.582	0.042	0.011	0.163	0.091
																																										0.755	0.118	0.027	0.254	0.072	0.016	0.088	0.245
																																										0.144	0.531	0.544	0.174	0.089	0.08	0.085	0.1
																																										0.302	0.379	0.228	0.155	0.032	0.097	0.508	0.289
																																										0.621	0.036	0.288	0.273	0.035	0.217	0.017	0.814
																																										0.068	0.118	0.299	0.017	0.046	0.104	0.198	0.215
																																										0.363	0.016	0.021	0.164	0.146	0.012	0.126	0.022
																																										0.193	0.802	0.216	0.096	0.047	0.155	0.033	0.014
																																										0.141	0.123	0.065	0.187	0.05	0.021	0.113	0.217
																																										0.03	0.013	0.302	0.285	0.159	0.048	0.12	0.323
																																										0.128	0.079	0.023	0.109	0.047	0.07	0.172	0.057
																																										0.685	0.102	0.084	0.112	0.078	0.049	0.089	0.066
																																										0.217	0.385	0.166	0.076	0.012	0.065	0.597	0.048
																																										0.194	0.107	0.447	0.044	0.014	0.048	0.24	0.666
																																										0.343	0.185	0.077	0.034	0.069	0.098	0.317	0.44
																																										0.06	0.039	0.036	0.034	0.023	0.092	0.4	0.089
																																										0.086	0.1	0.084	0.073	0.015	0.208	0.091	0.209
																																										0.131	0.038	0.079	0.029	0.067	0.023	0.222	0.056
																																										0.179	0.126	0.069	0.096	0.235	0.044	0.179	0.123
																																										0.284	0.015	0.024	0.025	0.185	0.046	0.041	0.033
																																										0.05	0.018	0.069	0.14	0.107	0.033	0.078	0.095
																																										0.063	0.378	0.087	0.124	0.035	0.237	0.021	0.101
																																										0.112	0.018	0.184	0.063	0.057	0.037	0.897	0.168
																																										0.035	0.096	0.08	0.146	0.031	0.049	0.047	0.012
																																										0.044	0.126	0.302	0.053	0.144	0.135	0.018	0.162
																																										0.277	0.401	0.075	0.281	0.36	0.114	0.039	0.048
																																										0.055	0.347	0.285	0.212	0.029	0.193	0.499	0.114
																																										0.043	0.081	0.158	0.126	0.02	0.501	0.029	0.073
																																										0.039	0.047	0.038	0.259	0.028	0.114	0.1	0.216
																																										0.127	0.106	0.211	0.025	0.366	0.163	0.038	0.047
																																										0.053	0.126	0.141	0.024	0.349	0.27	0.104	0.393
																																										0.018	0.201	0.092	0.033	0.194	0.131	0.211	0.098
																																										0.301	0.015	0.084	0.284	0.33	0.284	0.126	0.032
																																										0.016	0.119	0.332	0.12	0.038	0.261	0.049	0.919
																																										0.088	0.278	0.161	0.018	0.011	0.083	0.246	0.151
																																										0.078	0.057	0.165	0.328	0.237	0.046	0.161	0.179
																																										0.085	0.073	0.054	0.012	0.071	0.056	0.041	0.261
																																										0.02	0.026	0.05	0.021	0.12	0.19	0.135	0.028
																																										0.03	0.244	0.017	0.069	0.093	0.668	0.571	0.606
																																										0.099	0.13	0.023	0.24	0.049	0.019	0.033	0.06
																																										0.099	0.377	0.302	0.057	0.23	0.474	0.145	0.101
																																										0.188	0.031	0.016	0.037	0.137	0.132	0.156	0.114
																																										0.051	0.237	0.023	0.144	0.049	0.03	0.106	0.041
																																										0.223	0.092	0.315	0.209	0.044	0.125	0.371	0.121
																																										0.07	0.116	0.252	0.314	0.063	0.05	0.259	0.294
																																										0.06	0.093	0.039	0.072	0.017	0.039	0.129	0.363
																																										0.07	0.209	0.132	0.078	0.045	0.119	0.028	0.322
																																										0.045	0.528	0.055	0.02	0.098	0.192	0.06	0.042
																																										0.039	0.075	0.038	0.229	0.094	0.073	0.057	0.897
																																										0.06	0.023	0.011	0.16	0.121	0.425	0.379	0.127
																																										0.148	0.045	0.07	0.095	0.11	0.363	0.277	0.144
																																										0.066	0.276	0.107	0.07	0.022	0.051	0.089	0.559
																																										0.612	0.24	0.197	0.586	0.249	0.091	0.093	0.335
																																										0.087	0.042	0.162	0.029	0.07	0.103	0.235	0.033
																																										0.024	0.593	0.042	0.135	0.622	0.055	0.369	0.119
																																										0.165	0.136	0.239	0.082	0.073	0.167	0.319	0.406
																																										0.046	0.024	0.045	0.037	0.083	0.061	0.162	0.474
																																										0.135	0.191	0.06	0.125	0.134	0.017	0.08	0.83
																																										0.063	0.272	0.053	0.023	0.041	0.028	0.3	0.152
																																										0.24	0.238	0.144	0.343	0.178	0.05	0.093	0.479
																																										0.074	0.039	0.09	0.078	0.352	0.046	0.073	0.268
																																										0.103	0.777	0.281	0.019	0.031	0.033	0.034	0.02
																																										0.192	0.314	0.142	0.038	0.078	0.15	0.144	0.1
																																										0.096	0.098	0.021	0.146	0.077	0.063	0.195	0.064
																																										0.28	0.186	0.069	0.031	0.128	0.098	0.014	0.274
																																										0.156	0.069	0.154	0.042	0.19	0.028	0.076	0.06
																																										0.019	0.086	0.041	0.163	0.284	0.069	0.062	0.023
																																										0.172	0.098	0.062	0.144	0.12	0.274	0.027	0.147
																																										0.028	0.126	0.25	0.086	0.05	0.059	0.021	0.117
																																										0.702	0.17	0.122	0.152	0.02	0.029	0.013	0.127
																																										0.508	0.104	0.176	0.015	0.372	0.064	0.115	0.712
																																										0.018	0.078	0.3	0.056	0.079	0.049	0.176	0.1
																																										0.023	0.498	0.109	0.072	0.02	0.09	0.064	0.75
																																										0.135	0.061	0.486	0.318	0.095	0.022	0.944	0.045
																																										0.066	0.753	0.148	0.123	0.328	0.222	0.457	0.042
																																										0.014	0.548	0.134	0.2	0.042	0.176	0.108	0.079
																																										0.212	0.029	0.011	0.103	0.131	0.014	0.136	0.153
																																										0.02	0.042	0.06	0.145	0.368	0.226	0.035	0.06
																																										0.02	0.41	0.161	0.039	0.076	0.155	0.021	0.086
																																										0.75	0.33	0.015	0.106	0.158	0.436	0.409	0.347
																																										0.014	0.111	0.121	0.168	0.021	0.089	0.093	0.265
																																										0.131	0.352	0.033	0.078	0.307	0.044	0.125	0.297
																																										0.11	0.08	0.039	0.15	0.059	0.011	0.249	0.096
																																										0.027	0.498	0.041	0.065	0.114	0.025	0.088	0.301
																																										0.46	0.068	0.216	0.181	0.419	0.293	0.014	0.062
																																										0.07	0.315	0.074	0.06	0.081	0.056	0.049	0.114
																																										0.156	0.054	0.23	0.129	0.061	0.068	0.178	0.098
																																										0.097	0.126	0.013	0.243	0.011	0.073	0.369	0.357
																																										0.141	0.021	0.489	0.063	0.09	0.247	0.33	0.021
																																										0.152	0.148	0.202	0.211	0.037	0.163	0.453	0.831
																																										0.475	0.079	0.018	0.126	0.121	0.023	0.375	0.44
																																										0.341	0.035	0.054	0.279	0.266	0.079	0.197	0.018
																																										0.087	0.117	0.079	0.091	0.069	0.015	0.474	0.094
																																										0.281	0.061	0.929	0.05	0.202	0.241	0.326	0.302
																																										0.149	0.015	0.026	0.211	0.033	0.037	0.543	0.018
																																										0.326	0.432	0.012	0.021	0.414	0.069	0.16	0.087
																																										0.069	0.038	0.063	0.145	0.13	0.093	0.014	0.041
																																										0.18	0.292	0.117	0.043	0.077	0.106	0.491	0.039
																																										0.089	0.407	0.134	0.032	0.051	0.028	0.013	0.212
																																										0.153	0.041	0.114	0.141	0.185	0.754	0.116	0.404
																																										0.149	0.116	0.041	0.185	0.06	0.393	0.023	0.056
																																										0.012	0.272	0.094	0.068	0.046	0.016	0.096	0.088
																																										0.03	0.022	0.231	0.079	0.033	0.068	0.516	0.162
																																										0.084	0.022	0.023	0.133	0.075	0.173	0.34	0.218
																																										0.224	0.396	0.05	0.153	0.605	0.073	0.081	0.022
																																										0.353	0.803	0.089	0.136	0.099	0.119	0.288	0.36
																																										0.012	0.97	0.321	0.046	0.048	0.35	0.309	0.052
																																										0.046	0.014	0.089	0.014	0.026	0.045	0.165	0.069
																																										0.109	0.057	0.022	0.086	0.116	0.275	0.443	0.048
																																										0.025	0.11	0.116	0.233	0.031	0.124	0.202	0.135
																																										0.07	0.323	0.079	0.516	0.067	0.038	0.211	0.068
																																										0.235	0.054	0.46	0.034	0.027	0.068	0.213	0.742
																																										0.116	0.281	0.029	0.135	0.137	0.424	0.477	0.054
																																										0.059	0.041	0.102	0.091	0.03	0.07	0.014	0.119
																																										0.243	0.14	0.414	0.1	0.057	0.054	0.258	0.147
																																										0.186	0.05	0.048	0.089	0.064	0.398	0.234	0.117
																																										0.025	0.142	0.098	0.311	0.09	0.126	0.281	0.319
																																										0.786	0.033	0.023	0.124	0.033	0.111	0.365	0.12
																																										0.076	0.053	0.081	0.441	0.016	0.18	0.567	0.033
																																										0.253	0.375	0.174	0.178	0.022	0.058	0.293	0.656
																																										0.058	0.121	0.274	0.154	0.049	0.116	0.082	0.213
																																										0.126	0.067	0.169	0.181	0.073	0.094	0.091	0.524
																																										0.071	0.04	0.029	0.153	0.105	0.067	0.036	0.115
																																										0.068	0.031	0.081	0.1	0.237	0.026	0.406	0.594
																																										0.053	0.045	0.232	0.069	0.113	0.135	0.037	0.748
																																										0.034	0.037	0.019	0.038	0.032	0.109	0.464	0.05
																																										0.104	0.073	0.06	0.077	0.041	0.194	0.156	0.085
																																										0.066	0.044	0.148	0.079	0.039	0.088	0.064	0.032
																																										0.037	0.139	0.022	0.215	0.046	0.432	0.06	0.039
																																										0.088	0.832	0.2	0.037	0.022	0.048	0.699	0.314
																																										0.071	0.226	0.013	0.028	0.039	0.034	0.025	0.594
																																										0.151	0.117	0.893	0.148	0.045	0.165	0.02	0.69
																																										0.164	0.245	0.026	0.106	0.147	0.041	0.162	0.144
																																										0.124	0.083	0.221	0.027	0.048	0.052	0.07	0.051
																																										0.045	0.701	0.027	0.065	0.033	0.057	0.688	0.113
																																										0.025	0.104	0.293	0.092	0.069	0.643	0.387	0.455
																																										0.282	0.011	0.067	0.381	0.092	0.039	0.153	0.691
																																										0.273	0.357	0.061	0.061	0.17	0.039	0.315	0.259
																																										0.116	0.053	0.081	0.037	0.023	0.06	0.292	0.141
																																										0.026	0.088	0.015	0.055	0.025	0.103	0.46	0.07
																																										0.074	0.275	0.012	0.242	0.222	0.117	0.09	0.2
																																										0.012	0.022	0.069	0.023	0.016	0.119	0.016	0.721
																																										0.038	0.018	0.03	0.54	0.014	0.102	0.822	0.113
																																										0.074	0.205	0.461	0.339	0.06	0.048	0.208	0.042
																																										0.079	0.126	0.045	0.182	0.049	0.068	0.033	0.055
																																										0.103	0.196	0.237	0.136	0.151	0.099	0.13	0.147
																																										0.646	0.164	0.165	0.176	0.135	0.025	0.014	0.133
																																										0.246	0.08	0.134	0.365	0.109	0.093	0.547	0.076
																																										0.063	0.063	0.075	0.099	0.073	0.12	0.546	0.141
																																										0.117	0.104	0.05	0.049	0.048	0.066	0.685	0.126
																																										0.043	0.241	0.015	0.309	0.071	0.023	0.266	0.464
																																										0.063	0.052	0.093	0.274	0.073	0.376	0.181	0.215
																																										0.043	0.049	0.105	0.127	0.07	0.095	0.763	0.091
																																										0.072	0.074	0.014	0.734	0.052	0.31	0.079	0.159
																																										0.191	0.06	0.035	0.059	0.023	0.014	0.058	0.021
																																										0.215	0.114	0.117	0.064	0.228	0.3	0.15	0.466
																																										0.697	0.447	0.582	0.048	0.083	0.027	0.568	0.274
																																										0.109	0.013	0.11	0.115	0.079	0.679	0.059	0.284
																																										0.078	0.019	0.129	0.159	0.073	0.015	0.014	0.619
																																										0.307	0.05	0.061	0.488	0.091	0.033	0.484	0.388
																																										0.48	0.027	0.375	0.074	0.017	0.239	0.018	0.479
																																										0.038	0.349	0.039	0.057	0.088	0.303	0.429	0.042
																																										0.017	0.021	0.059	0.111	0.053	0.144	0.174	0.922
																																										0.177	0.1	0.057	0.189	0.161	0.29	0.075	0.377
																																										0.087	0.043	0.077	0.265	0.211	0.044	0.127	0.109
																																										0.318	0.133	0.031	0.651	0.015	0.121	0.329	0.023
																																										0.045	0.088	0.174	0.064	0.09	0.033	0.223	0.069
																																										0.014	0.247	0.076	0.479	0.02	0.039	0.108	0.207
																																										0.073	0.012	0.035	0.019	0.105	0.067	0.496	0.103
																																										0.076	0.243	0.033	0.145	0.095	0.363	0.011	0.119
																																										0.231	0.045	0.076	0.23	0.056	0.135	0.318	0.562
																																										0.256	0.295	0.071	0.05	0.03	0.624	0.023	0.061
																																										0.144	0.47	0.02	0.013	0.222	0.066	0.16	0.219
																																										0.123	0.012	0.046	0.135	0.028	0.032	0.408	0.018
																																										0.051	0.153	0.051	0.098	0.016	0.206	0.161	0.014
																																										0.209	0.066	0.108	0.019	0.164	0.061	0.073	0.224
																																										0.191	0.136	0.077	0.261	0.038	0.058	0.239	0.339
																																										0.195	0.505	0.052	0.391	0.18	0.076	0.046	0.079
																																										0.051	0.094	0.181	0.247	0.089	0.039	0.036	0.037
																																										0.291	0.184	0.094	0.135	0.034	0.249	0.249	0.748
																																										0.098	0.076	0.052	0.033	0.043	0.058	0.491	0.629
																																										0.121	0.016	0.144	0.075	0.033	0.08	0.941	0.095
																																										0.067	0.145	0.274	0.016	0.126	0.051	0.345	0.834
																																										0.2	0.139	0.257	0.023	0.034	0.47	0.096	0.214
																																										0.644	0.261	0.023	0.177	0.099	0.011	0.108	0.094
																																										0.141	0.011	0.1	0.181	0.14	0.022	0.515	0.411
																																										0.081	0.023	0.06	0.127	0.052	0.137	0.191	0.182
																																										0.198	0.101	0.25	0.498	0.052	0.045	0.017	0.979
																																										0.047	0.07	0.128	0.24	0.019	0.153	0.199	0.055
																																										0.162	0.326	0.252	0.02	0.029	0.058	0.235	0.212
																																										0.021	0.198	0.201	0.079	0.087	0.07	0.229	0.929
																																										0.08	0.041	0.082	0.479	0.649	0.193	0.017	0.079
																																										0.357	0.268	0.074	0.021	0.058	0.103	0.387	0.088
																																										0.162	0.103	0.055	0.252	0.02	0.044	0.042	0.762
																																										0.15	0.151	0.078	0.164	0.013	0.19	0.129	0.636
																																										0.07	0.257	0.025	0.135	0.229	0.125	0.127	0.658
																																										0.175	0.982	0.119	0.083	0.157	0.077	0.184	0.088
																																										0.12	0.487	0.153	0.088	0.146	0.321	0.086	0.461
																																										0.059	0.865	0.124	0.132	0.173	0.249	0.146	0.039
																																										0.229	0.096	0.027	0.128	0.049	0.199	0.2	0.121
																																										0.035	0.061	0.012	0.041	0.017	0.016	0.34	0.526
																																										0.111	0.243	0.014	0.053	0.08	0.046	0.137	0.115
																																										0.078	0.022	0.026	0.537	0.053	0.042	0.391	0.122
																																										0.33	0.082	0.011	0.302	0.079	0.429	0.112	0.339
																																										0.662	0.246	0.054	0.038	0.196	0.2	0.143	0.986
																																										0.09	0.376	0.053	0.014	0.04	0.12	0.057	0.999
																																										0.14	0.033	0.381	0.201	0.036	0.099	0.398	0.265
																																										0.012	0.386	0.011	0.016	0.015	0.059	0.026	0.033
																																										0.047	0.195	0.168	0.506	0.03	0.022	0.113	0.288
																																										0.081	0.171	0.249	0.074	0.072	0.055	0.056	0.308
																																										0.011	0.172	0.073	0.148	0.026	0.077	0.405	0.525
																																										0.231	0.102	0.088	0.367	0.163	0.07	0.174	0.196
																																										0.133	0.107	0.017	0.228	0.081	0.094	0.283	0.652
																																										0.135	0.091	0.064	0.015	0.394	0.023	0.341	0.027
																																										0.089	0.091	0.033	0.05	0.126	0.023	0.354	0.042
																																										0.021	0.238	0.033	0.246	0.051	0.176	0.243	0.507
																																										0.21	0.135	0.211	0.059	0.135	0.04	0.101	0.408
																																										0.573	0.163	0.096	0.091	0.035	0.221	0.172	0.453
																																										0.135	0.023	0.211	0.094	0.061	0.159	0.562	0.459
																																										0.46	0.04	0.306	0.196	0.068	0.07	0.331	0.141
																																										0.12	0.093	0.085	0.059	0.151	0.402	0.277	0.17
																																										0.247	0.17	0.033	0.189	0.016	0.07	0.721	0.099
																																										0.902	0.044	0.096	0.192	0.09	0.036	0.284	0.451
																																										0.563	0.017	0.094	0.087	0.02	0.086	0.172	0.184
																																										0.036	0.038	0.142	0.085	0.029	0.046	0.053	0.045
																																										0.07	0.067	0.079	0.21	0.115	0.183	0.228	0.023
																																										0.061	0.046	0.19	0.011	0.311	0.039	0.444	0.208
																																										0.033	0.189	0.083	0.572	0.141	0.029	0.183	0.25
																																										0.172	0.138	0.06	0.23	0.024	0.063	0.07	0.146
																																										0.998	0.051	0.247	0.025	0.1	0.164	0.059	0.096
																																										0.798	0.089	0.023	0.051	0.061	0.386	0.505	0.419
																																										0.029	0.227	0.179	0.126	0.077	0.429	0.179	0.033
																																										0.109	0.043	0.042	0.173	0.292	0.028	0.627	0.199
																																										0.293	0.063	0.1	0.121	0.058	0.125	0.194	0.047
																																										0.382	0.081	0.149	0.16	0.223	0.367	0.051	0.171
																																										0.209	0.164	0.31	0.019	0.303	0.079	0.019	0.814
																																										0.023	0.148	0.256	0.15	0.076	0.04	0.044	0.375
																																										0.139	0.11	0.052	0.051	0.071	0.095	0.489	0.273
																																										0.051	0.039	0.174	0.042	0.042	0.11	0.019	0.317
																																										0.03	0.278	0.059	0.079	0.019	0.38	0.309	0.135
																																										0.061	0.097	0.014	0.265	0.058	0.108	0.335	0.269
																																										0.032	0.103	0.115	0.031	0.08	0.144	0.116	0.132
																																										0.051	0.173	0.084	0.144	0.089	0.06	0.217	0.226
																																										0.35	0.046	0.301	0.126	0.066	0.043	0.072	0.094
																																										0.159	0.044	0.382	0.098	0.019	0.205	0.04	0.067
																																										0.014	0.146	0.07	0.023	0.042	0.408	0.172	0.015
																																										0.057	0.083	0.502	0.42	0.041	0.021	0.533	0.209
																																										0.098	0.49	0.321	0.116	0.035	0.101	0.181	0.569
																																										0.024	0.019	0.052	0.085	0.039	0.02	0.237	0.169
																																										0.073	0.096	0.094	0.127	0.349	0.07	0.119	0.494
																																										0.516	0.127	0.107	0.051	0.087	0.068	0.086	0.24
																																										0.127	0.212	0.144	0.086	0.245	0.023	0.043	0.448
																																										0.154	0.019	0.039	0.063	0.014	0.111	0.168	0.126
																																										0.111	0.019	0.09	0.042	0.037	0.33	0.099	0.098
																																										0.103	0.099	0.144	0.035	0.272	0.045	0.051	0.035
																																										0.189	0.569	0.045	0.134	0.063	0.234	0.071	0.342
																																										0.014	0.547	0.61	0.302	0.015	0.091	0.475	0.011
																																										0.339	0.082	0.013	0.039	0.023	0.022	0.125	0.916
																																										0.074	0.532	0.026	0.014	0.113	0.12	0.088	0.881
																																										0.059	0.112	0.103	0.752	0.046	0.102	0.051	0.036
																																										0.034	0.256	0.751	0.023	0.254	0.11	0.061	0.188
																																										0.135	0.032	0.158	0.095	0.077	0.029	0.2	0.078
																																										0.049	0.144	0.019	0.228	0.031	0.172	0.14	0.047
																																										0.015	0.034	0.104	0.026	0.064	0.04	0.029	0.022
																																										0.099	0.012	0.037	0.179	0.106	0.107	0.056	0.032
																																										0.079	0.081	0.191	0.232	0.061	0.016	0.218	0.7
																																										0.138	0.098	0.035	0.187	0.039	0.018	0.272	0.262
																																										0.195	0.595	0.079	0.08	0.098	0.041	0.032	0.182
																																										0.016	0.119	0.023	0.146	0.098	0.059	0.084	0.014
																																										0.054	0.364	0.107	0.118	0.038	0.114	0.07	0.256
																																										0.22	0.182	0.196	0.39	0.06	0.026	0.358	0.284
																																										0.029	0.147	0.028	0.037	0.035	0.048	0.971	0.137
																																										0.164	0.08	0.041	0.07	0.033	0.116	0.127	0.026
																																										0.101	0.068	0.107	0.098	0.062	0.182	0.212	0.987
																																										0.17	0.432	0.128	0.012	0.099	0.166	0.032	0.735
																																										0.084	0.373	0.031	0.042	0.025	0.049	0.051	0.025
																																										0.015	0.395	0.193	0.057	0.017	0.077	0.327	0.032
																																										0.279	0.151	0.126	0.442	0.127	0.116	0.181	0.031
																																										0.042	0.533	0.2	0.301	0.023	0.057	0.165	0.017
																																										0.349	0.032	0.308	0.043	0.042	0.09	0.015	0.148
																																										0.271	0.55	0.018	0.033	0.018	0.225	0.064	0.11
																																										0.119	0.225	0.252	0.28	0.023	0.237	0.081	0.045
																																										0.074	0.061	0.03	0.117	0.06	0.295	0.108	0.036
																																										0.074	0.192	0.667	0.172	0.314	0.126	0.047	0.73
																																										0.559	0.256	0.039	0.039	0.061	0.429	0.074	0.174
																																										0.033	0.049	0.064	0.083	0.107	0.198	0.07	0.017
																																										0.059	0.119	0.181	0.153	0.095	0.128	0.41	0.027
																																										0.042	0.206	0.017	0.026	0.179	0.213	0.339	0.06
																																										0.157	0.033	0.019	0.135	0.031	0.477	0.029	0.012
																																										0.115	0.057	0.064	0.154	0.117	0.014	0.031	0.055
																																										0.062	0.107	0.058	0.095	0.188	0.056	0.422	0.159
																																										0.024	0.213	0.209	0.027	0.113	0.335	0.038	0.562
																																										0.096	0.241	0.011	0.071	0.039	0.148	0.174	0.107
																																										0.204	0.408	0.125	0.25	0.172	0.12	0.236	0.483
																																										0.321	0.105	0.098	0.02	0.259	0.086	0.985	0.054
																																										0.088	0.291	0.091	0.247	0.063	0.531	0.023	0.143
																																										0.089	0.268	0.03	0.204	0.053	0.09	0.286	0.253
																																										0.036	0.09	0.167	0.168	0.281	0.035	0.24	0.059
																																										0.239	0.051	0.08	0.263	0.089	0.081	0.041	0.888
																																										0.037	0.017	0.179	0.011	0.049	0.023	0.023	0.806
																																										0.217	0.133	0.058	0.054	0.02	0.056	0.206	0.04
																																										0.18	0.251	0.442	0.854	0.065	0.042	0.322	0.077
																																										0.424	0.188	0.066	0.411	0.065	0.047	0.098	0.155
																																										0.026	0.125	0.028	0.029	0.13	0.221	0.019	0.54
																																										0.175	0.257	0.042	0.126	0.048	0.304	0.1	0.078
																																										0.308	0.359	0.028	0.062	0.082	0.071	0.44	0.632
																																										0.235	0.042	0.07	0.724	0.081	0.152	0.136	0.075
																																										0.054	0.039	0.026	0.038	0.199	0.143	0.022	0.182
																																										0.024	0.053	0.059	0.116	0.021	0.265	0.107	0.031
																																										0.168	0.07	0.02	0.015	0.078	0.137	0.254	0.161
																																										0.165	0.168	0.094	0.045	0.274	0.447	0.257	0.166
																																										0.018	0.016	0.08	0.16	0.135	0.088	0.127	0.373
																																										0.074	0.048	0.031	0.167	0.057	0.319	0.269	0.034
																																										0.315	0.347	0.058	0.783	0.06	0.135	0.273	0.564
																																										0.218	0.104	0.074	0.024	0.058	0.019	0.022	0.261
																																										0.041	0.124	0.2	0.013	0.082	0.012	0.353	0.273
																																										0.309	0.175	0.086	0.118	0.12	0.046	0.096	0.178
																																										0.041	0.519	0.017	0.039	0.034	0.284	0.182	0.065
																																										0.113	0.079	0.011	0.113	0.129	0.083	0.083	0.075
																																										0.162	0.349	0.107	0.076	0.06	0.048	0.019	0.157
																																										0.102	0.163	0.298	0.157	0.033	0.125	0.086	0.037
																																										0.028	0.293	0.088	0.13	0.042	0.113	0.021	0.016
																																										0.015	0.309	0.014	0.063	0.081	0.037	0.141	0.509
																																										0.014	0.204	0.408	0.163	0.097	0.052	0.325	0.46
																																										0.017	0.127	0.194	0.051	0.048	0.044	0.741	0.878
																																										0.06	0.051	0.098	0.088	0.145	0.206	0.302	0.176
																																										0.023	0.184	0.023	0.205	0.07	0.049	0.069	0.637
																																										0.037	0.193	0.123	0.072	0.075	0.042	0.172	0.012
																																										0.189	0.203	0.023	0.23	0.087	0.012	0.2	0.121
																																										0.242	0.42	0.202	0.098	0.067	0.253	0.031	0.088
																																										0.057	0.066	0.015	0.149	0.617	0.011	0.094	0.134
																																										0.098	0.162	0.015	0.113	0.018	0.158	0.108	0.022
																																										0.351	0.451	0.221	0.266	0.123	0.032	0.075	0.033
																																										0.06	0.127	0.156	0.179	0.398	0.018	0.144	0.036
																																										0.051	0.037	0.019	0.012	0.036	0.183	0.05	0.124
																																										0.57	0.207	0.131	0.074	0.146	0.276	0.211	0.189
																																										0.226	0.06	0.76	0.143	0.108	0.134	0.174	0.033
																																										0.087	0.383	0.012	0.093	0.066	0.046	0.279	0.136
																																										0.023	0.356	0.298	0.127	0.04	0.102	0.311	0.544
																																										0.023	0.178	0.205	0.223	0.027	0.187	0.218	0.02
																																										0.032	0.058	0.022	0.026	0.126	0.36	0.479	0.06
																																										0.109	0.689	0.031	0.071	0.023	0.098	0.79	0.103
																																										0.412	0.187	0.385	0.541	0.238	0.198	0.228	0.753
																																										0.082	0.068	0.128	0.497	0.032	0.05	0.046	0.615
																																										0.073	0.071	0.282	0.293	0.122	0.056	0.031	0.566
																																										0.144	0.256	0.051	0.693	0.104	0.135	0.385	0.33
																																										0.309	0.282	0.099	0.503	0.053	0.182	0.257	0.085
																																										0.181	0.129	0.059	0.178	0.054	0.107	0.098	0.111
																																										0.05	0.03	0.019	0.079	0.037	0.185	0.456	0.424
																																										0.039	0.036	0.029	0.405	0.025	0.176	0.395	0.037
																																										0.189	0.126	0.083	0.243	0.116	0.053	0.131	0.135
																																										0.017	0.343	0.22	0.075	0.014	0.049	0.568	0.276
																																										0.106	0.018	0.207	0.095	0.058	0.025	0.155	0.086
																																										0.034	0.077	0.057	0.371	0.04	0.215	0.191	0.162
																																										0.019	0.323	0.019	0.013	0.074	0.109	0.087	0.677
																																										0.019	0.042	0.33	0.315	0.209	0.14	0.106	0.075
																																										0.042	0.292	0.146	0.114	0.051	0.176	0.214	0.094
																																										0.026	0.07	0.075	0.033	0.124	0.124	0.192	0.327
																																										0.09	0.098	0.153	0.533	0.04	0.107	0.023	0.127
																																										0.06	0.269	0.525	0.038	0.125	0.056	0.228	0.387
																																										0.022	0.3	0.148	0.109	0.07	0.079	0.512	0.231
																																										0.049	0.319	0.016	0.025	0.217	0.081	0.112	0.126
																																										0.725	0.339	0.064	0.144	0.055	0.013	0.193	0.032
																																										0.017	0.072	0.306	0.043	0.029	0.037	0.163	0.47
																																										0.191	0.229	0.111	0.222	0.049	0.263	0.36	0.104
																																										0.042	0.015	0.025	0.173	0.038	0.202	0.666	0.689
																																										0.06	0.087	0.09	0.139	0.079	0.251	0.221	0.232
																																										0.12	0.069	0.048	0.06	0.011	0.072	0.056	0.715
																																										0.179	0.035	0.952	0.339	0.212	0.106	0.04	0.03
																																										0.021	0.117	0.107	0.269	0.013	0.09	0.04	0.138
																																										0.058	0.036	0.142	0.665	0.042	0.131	0.099	0.07
																																										0.014	0.103	0.137	0.106	0.212	0.175	0.041	0.569
																																										0.6	0.872	0.054	0.208	0.055	0.037	0.536	0.052
																																										0.907	0.107	0.089	0.485	0.133	0.154	0.404	0.234
																																										0.056	0.222	0.081	0.186	0.112	0.101	0.237	0.144
																																										0.044	0.299	0.111	0.12	0.033	0.14	0.734	0.06
																																										0.081	0.83	0.06	0.02	0.12	0.057	0.206	0.205
																																										0.184	0.108	0.133	0.056	0.084	0.019	0.138	0.626
																																										0.261	0.147	0.022	0.098	0.024	0.155	0.051	0.014
																																										0.094	0.023	0.354	0.446	0.052	0.275	0.237	0.8
																																										0.043	0.029	0.117	0.356	0.015	0.24	0.157	0.796
																																										0.274	0.039	0.015	0.217	0.015	0.061	0.019	0.128
																																										0.03	0.04	0.104	0.317	0.177	0.124	0.485	0.253
																																										0.345	0.054	0.112	0.014	0.235	0.036	0.101	0.02
																																										0.011	0.051	0.026	0.191	0.042	0.112	0.253	0.15
																																										0.025	0.051	0.103	0.479	0.094	0.022	0.13	0.055
																																										0.154	0.399	0.124	0.061	0.228	0.186	0.784	0.264
																																										0.203	0.099	0.348	0.275	0.084	0.052	0.107	0.049
																																										0.147	0.879	0.228	0.033	0.085	0.106	0.35	0.295
																																										0.017	0.021	0.033	0.128	0.09	0.135	0.186	0.075
																																										0.193	0.064	0.014	0.098	0.061	0.044	0.234	0.163
																																										0.201	0.071	0.065	0.019	0.219	0.201	0.711	0.356
																																										0.063	0.032	0.015	0.098	0.031	0.033	0.207	0.31
																																										0.176	0.311	0.019	0.096	0.164	0.012	0.464	0.119
																																										0.283	0.086	0.064	0.359	0.033	0.336	0.207	0.143
																																										0.058	0.136	0.044	0.149	0.051	0.147	0.134	0.265
																																										0.093	0.093	0.067	0.492	0.023	0.444	0.055	0.548
																																										0.054	0.024	0.052	0.038	0.033	0.09	0.058	0.034
																																										0.054	0.426	0.145	0.304	0.024	0.053	0.154	0.313
																																										0.219	0.046	0.113	0.21	0.312	0.165	0.051	0.071
																																										0.148	0.18	0.181	0.075	0.06	0.053	0.379	0.027
																																										0.088	0.242	0.105	0.034	0.088	0.019	0.21	0.095
																																										0.042	0.26	0.106	0.015	0.079	0.055	0.12	0.668
																																										0.184	0.218	0.018	0.082	0.296	0.306	0.14	0.134
																																										0.246	0.079	0.112	0.067	0.137	0.12	0.303	0.013
																																										0.035	0.094	0.045	0.414	0.039	0.048	0.151	0.459
																																										0.153	0.12	0.024	0.041	0.082	0.023	0.118	0.328
																																										0.06	0.096	0.073	0.377	0.07	0.053	0.167	0.534
																																										0.181	0.062	0.048	0.033	0.052	0.215	0.011	0.16
																																										0.087	0.218	0.169	0.074	0.03	0.059	0.046	0.662
																																										0.03	0.202	0.065	0.012	0.108	0.057	0.444	0.089
																																										0.141	0.151	0.316	0.178	0.047	0.042	0.62	0.064
																																										0.069	0.2	0.044	0.198	0.026	0.109	0.013	0.052
																																										0.139	0.249	0.023	0.029	0.06	0.249	0.141	0.042
																																										0.027	0.079	0.054	0.023	0.033	0.016	0.161	0.108
																																										0.509	0.561	0.03	0.038	0.04	0.04	0.031	0.791
																																										0.438	0.445	0.057	0.065	0.018	0.133	0.172	0.227
																																										0.016	0.024	0.153	0.031	0.034	0.279	0.092	0.063
																																										0.049	0.251	0.334	0.023	0.08	0.288	0.016	0.857
																																										0.43	0.225	0.167	0.257	0.082	0.022	0.113	0.287
																																										0.048	0.414	0.061	0.024	0.093	0.026	0.137	0.04
																																										0.126	0.159	0.023	0.257	0.14	0.027	0.188	0.1
																																										0.443	0.293	0.036	0.177	0.138	0.123	0.241	0.851
																																										0.069	0.247	0.298	0.198	0.261	0.045	0.211	0.689
																																										0.179	0.022	0.23	0.073	0.024	0.043	0.655	0.419
																																										0.105	0.153	0.098	0.038	0.091	0.044	0.314	0.041
																																										0.033	0.453	0.057	0.135	0.107	0.041	0.055	0.083
																																										0.074	0.491	0.069	0.276	0.163	0.03	0.124	0.037
																																										0.092	0.274	0.168	0.032	0.112	0.066	0.042	0.047
																																										0.028	0.044	0.052	0.081	0.241	0.027	0.013	0.084
																																										0.191	0.048	0.187	0.138	0.136	0.043	0.024	0.043
																																										0.143	0.144	0.075	0.03	0.03	0.262	0.163	0.659
																																										0.036	0.132	0.127	0.225	0.097	0.139	0.464	0.017
																																										0.055	0.166	0.102	0.083	0.161	0.026	0.218	0.224
																																										0.077	0.078	0.46	0.224	0.519	0.088	0.223	0.527
																																										0.041	0.023	0.198	0.369	0.075	0.098	0.717	0.415
																																										0.042	0.013	0.015	0.045	0.084	0.121	0.014	0.056
																																										0.399	0.021	0.04	0.268	0.234	0.205	0.342	0.446
																																										0.025	0.015	0.235	0.105	0.073	0.056	0.1	0.036
																																										0.266	0.015	0.029	0.044	0.063	0.116	0.08	0.194
																																										0.069	0.726	0.161	0.34	0.264	0.078	0.051	0.051
																																										0.383	0.033	0.04	0.047	0.196	0.144	0.245	0.039
																																										0.373	0.013	0.126	0.016	0.03	0.032	0.304	0.123
																																										0.023	0.057	0.038	0.27	0.034	0.237	0.613	0.124
																																										0.166	0.174	0.091	0.012	0.011	0.296	0.216	0.104
																																										0.559	0.243	0.121	0.104	0.067	0.021	0.145	0.183
																																										0.083	0.052	0.082	0.037	0.144	0.042	0.748	0.046
																																										0.028	0.085	0.242	0.061	0.064	0.099	0.079	0.02
																																										0.201	0.808	0.222	0.013	0.026	0.059	0.119	0.231
																																										0.12	0.023	0.137	0.583	0.586	0.061	0.256	0.04
																																										0.127	0.581	0.106	0.012	0.067	0.014	0.191	0.467
																																										0.048	0.279	0.058	0.098	0.137	0.442	0.068	0.172
																																										0.096	0.281	0.057	0.051	0.038	0.017	0.034	0.098
																																										0.051	0.066	0.064	0.056	0.035	0.085	0.126	0.34
																																										0.091	0.068	0.043	0.201	0.126	0.145	0.126	0.26
																																										0.141	0.198	0.053	0.134	0.22	0.044	0.146	0.707
																																										0.05	0.267	0.135	0.06	0.13	0.124	0.259	0.454
																																										0.032	0.359	0.19	0.033	0.037	0.076	0.018	0.448
																																										0.415	0.19	0.051	0.032	0.046	0.165	0.278	0.127
																																										0.451	0.089	0.163	0.02	0.349	0.043	0.04	0.042
																																										0.46	0.032	0.135	0.072	0.088	0.249	0.044	0.311
																																										0.093	0.024	0.05	0.204	0.335	0.186	0.964	0.497
																																										0.073	0.258	0.083	0.198	0.015	0.087	0.107	0.033
																																										0.111	0.093	0.018	0.053	0.088	0.019	0.421	0.127
																																										0.122	0.425	0.086	0.167	0.388	0.073	0.109	0.033
																																										0.201	0.067	0.081	0.075	0.15	0.152	0.481	0.051
																																										0.027	0.11	0.095	0.044	0.018	0.315	0.038	0.583
																																										0.07	0.023	0.044	0.331	0.07	0.131	0.07	0.227
																																										0.423	0.014	0.013	0.076	0.108	0.341	0.153	0.33
																																										0.597	0.665	0.105	0.162	0.04	0.31	0.015	0.104
																																										0.176	0.11	0.024	0.271	0.07	0.026	0.546	0.192
																																										0.034	0.023	0.088	0.107	0.067	0.077	0.486	0.059
																																										0.044	0.191	0.071	0.226	0.037	0.17	0.516	0.048
																																										0.076	0.115	0.044	0.021	0.093	0.381	0.228	0.087
																																										0.065	0.697	0.044	0.152	0.049	0.152	0.05	0.131
																																										0.024	0.134	0.04	0.174	0.139	0.179	0.231	0.123
																																										0.537	0.428	0.012	0.079	0.168	0.014	0.13	0.212
																																										0.091	0.02	0.097	0.349	0.015	0.238	0.047	0.072
																																										0.253	0.164	0.123	0.188	0.054	0.34	0.079	0.392
																																										0.201	0.158	0.067	0.099	0.021	0.052	0.132	0.725
																																										0.019	0.417	0.189	0.35	0.044	0.091	0.091	0.22
																																										0.105	0.122	0.081	0.011	0.173	0.126	0.135	0.237
																																										0.09	0.042	0.066	0.153	0.021	0.07	0.171	0.401
																																										0.16	0.247	0.09	0.824	0.022	0.056	0.029	0.072
																																										0.011	0.071	0.104	0.144	0.879	0.05	0.018	0.289
																																										0.108	0.064	0.334	0.014	0.022	0.105	0.078	0.563
																																										0.237	0.065	0.091	0.126	0.068	0.04	0.047	0.064
																																										0.11	0.126	0.075	0.035	0.023	0.149	0.171	0.024
																																										0.123	0.136	0.088	0.07	0.159	0.074	0.271	0.088
																																										0.071	0.107	0.013	0.047	0.031	0.076	0.132	0.874
																																										0.012	0.162	0.103	0.098	0.027	0.049	0.156	0.014
																																										0.103	0.055	0.092	0.036	0.09	0.045	0.021	0.157
																																										0.087	0.187	0.021	0.201	0.116	0.079	0.07	0.029
																																										0.067	0.408	0.019	0.145	0.044	0.105	0.049	0.014
																																										0.061	0.216	0.404	0.07	0.137	0.614	0.055	0.343
																																										0.031	0.18	0.055	0.095	0.046	0.014	0.106	0.026
																																										0.131	0.252	0.16	0.116	0.071	0.89	0.471	0.107
																																										0.028	0.162	0.03	0.18	0.142	0.097	0.039	0.255
																																										0.038	0.098	0.16	0.021	0.15	0.143	0.017	0.219
																																										0.027	0.113	0.074	0.076	0.286	0.032	0.016	0.139
																																										0.029	0.276	0.128	0.044	0.03	0.175	0.116	0.241
																																										0.032	0.218	0.195	0.012	0.154	0.228	0.33	0.072
																																										0.041	0.096	0.024	0.162	0.021	0.176	0.37	0.047
																																										0.025	0.116	0.208	0.061	0.101	0.125	0.09	0.019
																																										0.041	0.09	0.02	0.017	0.082	0.084	0.083	0.289
																																										0.122	0.037	0.279	0.043	0.42	0.123	0.135	0.134
																																										0.05	0.272	0.014	0.163	0.358	0.151	0.107	0.024
																																										0.013	0.037	0.116	0.2	0.048	0.015	0.28	0.398
																																										0.269	0.281	0.124	0.042	0.092	0.039	0.114	0.996
																																										0.052	0.103	0.337	0.042	0.089	0.016	0.208	0.395
																																										0.283	0.364	0.283	0.014	0.088	0.138	0.911	0.129
																																										0.4	0.312	0.017	0.081	0.173	0.042	0.013	0.328
																																										0.012	0.021	0.058	0.491	0.027	0.017	0.044	0.013
																																										0.051	0.372	0.066	0.227	0.117	0.063	0.105	0.274
																																										0.058	0.105	0.07	0.149	0.331	0.099	0.025	0.919
																																										0.433	0.106	0.026	0.1	0.024	0.03	0.102	0.229
																																										0.13	0.176	0.039	0.026	0.045	0.039	0.461	0.153
																																										0.062	0.102	0.019	0.187	0.03	0.243	0.044	0.159
																																										0.113	0.081	0.096	0.069	0.04	0.027	0.016	0.341
																																										0.194	0.095	0.138	0.056	0.132	0.232	0.49	0.018
																																										0.211	0.275	0.017	0.073	0.094	0.2	0.263	0.054
																																										0.553	0.066	0.307	0.063	0.095	0.34	0.104	0.418
																																										0.052	0.282	0.111	0.04	0.093	0.026	0.058	0.147
																																										0.117	0.515	0.12	0.034	0.035	0.071	0.896	0.062
																																										0.131	0.011	0.171	0.013	0.035	0.033	0.088	0.595
																																										0.972	0.126	0.056	0.415	0.156	0.378	0.116	0.869
																																										0.104	0.562	0.087	0.075	0.134	0.082	0.563	0.447
																																										0.012	0.289	0.031	0.05	0.379	0.041	0.382	0.013
																																										0.02	0.026	0.021	0.077	0.042	0.227	0.039	0.04
																																										0.326	0.017	0.133	0.021	0.111	0.055	0.051	0.082
																																										0.304	0.23	0.112	0.014	0.023	0.112	0.164	0.568
																																										0.06	0.046	0.026	0.025	0.038	0.166	0.206	0.098
																																										0.131	0.03	0.149	0.064	0.075	0.122	0.042	0.677
																																										0.032	0.082	0.098	0.27	0.015	0.135	0.215	0.123
																																										0.037	0.114	0.065	0.332	0.051	0.316	0.557	0.212
																																										0.079	0.329	0.098	0.026	0.023	0.053	0.025	0.155
																																										0.306	0.088	0.136	0.062	0.109	0.056	0.033	0.054
																																										0.09	0.451	0.042	0.336	0.173	0.022	0.808	0.03
																																										0.467	0.056	0.057	0.015	0.037	0.31	0.477	0.218
																																										0.719	0.032	0.069	0.061	0.079	0.059	0.097	0.676
																																										0.083	0.017	0.077	0.256	0.108	0.061	0.225	0.044
																																										0.336	0.135	0.371	0.138	0.106	0.143	0.019	0.011
																																										0.048	0.116	0.2	0.034	0.086	0.499	0.135	0.944
																																										0.309	0.021	0.116	0.295	0.03	0.015	0.723	0.277
																																										0.312	0.055	0.125	0.118	0.036	0.127	0.206	0.867
																																										0.161	0.056	0.497	0.068	0.032	0.46	0.292	0.767
																																										0.02	0.113	0.062	0.666	0.026	0.079	0.254	0.573
																																										0.02	0.209	0.011	0.057	0.023	0.023	0.354	0.195
																																										0.029	0.205	0.12	0.014	0.187	0.077	0.189	0.631
																																										0.099	0.166	0.088	0.063	0.129	0.037	0.043	0.276
																																										0.015	0.1	0.104	0.04	0.077	0.026	0.054	0.189
																																										0.041	0.087	0.029	0.011	0.124	0.014	0.521	0.377
																																										0.086	0.442	0.063	0.13	0.101	0.117	0.323	0.678
																																										0.033	0.228	0.079	0.031	0.102	0.146	0.439	0.302
																																										0.042	0.088	0.367	0.157	0.06	0.126	0.045	0.194
																																										0.153	0.133	0.05	0.277	0.035	0.057	0.12	0.408
																																										0.746	0.234	0.116	0.341	0.353	0.04	0.171	0.379
																																										0.172	0.026	0.03	0.026	0.059	0.221	0.209	0.038
																																										0.051	0.54	0.03	0.274	0.066	0.124	0.209	0.782
																																										0.014	0.016	0.104	0.045	0.021	0.246	0.4	0.239
																																										0.081	0.033	0.241	0.026	0.023	0.583	0.126	0.263
																																										0.168	0.034	0.014	0.112	0.113	0.064	0.232	0.249
																																										0.56	0.052	0.016	0.088	0.262	0.051	0.107	0.258
																																										0.026	0.326	0.908	0.028	0.177	0.119	0.07	0.026
																																										0.026	0.777	0.053	0.103	0.063	0.011	0.847	0.729
																																										0.181	0.075	0.06	0.155	0.086	0.106	0.944	0.065
																																										0.405	0.126	0.374	0.163	0.012	0.023	0.147	0.316
																																										0.395	0.131	0.021	0.042	0.044	0.037	0.415	0.252
																																										0.288	0.205	0.144	0.45	0.107	0.019	0.182	0.246
																																										0.111	0.032	0.179	0.177	0.093	0.014	0.441	0.747
																																										0.2	0.116	0.287	0.05	0.076	0.025	0.067	0.938
																																										0.057	0.707	0.129	0.389	0.472	0.116	0.384	0.388
																																										0.072	0.059	0.237	0.284	0.281	0.021	0.308	0.876
																																										0.525	0.223	0.298	0.048	0.105	0.06	0.022	0.354
																																										0.027	0.105	0.034	0.014	0.219	0.029	0.121	0.204
																																										0.072	0.018	0.161	0.218	0.013	0.014	0.128	0.037
																																										0.013	0.187	0.084	0.324	0.019	0.192	0.145	0.066
																																										0.023	0.232	0.203	0.011	0.071	0.15	0.178	0.31
																																										0.359	0.167	0.185	0.027	0.065	0.13	0.307	0.02
																																										0.344	0.074	0.031	0.26	0.23	0.221	0.25	0.049
																																										0.033	0.078	0.042	0.657	0.395	0.116	0.043	0.551
																																										0.942	0.054	0.057	0.175	0.034	0.083	0.032	0.031
																																										0.027	0.181	0.271	0.039	0.142	0.033	0.035	0.014
																																										0.023	0.022	0.098	0.054	0.018	0.107	0.988	0.634
																																										0.361	0.257	0.091	0.041	0.068	0.031	0.016	0.734
																																										0.13	0.213	0.204	0.024	0.019	0.13	0.052	0.091
																																										0.609	0.06	0.064	0.041	0.119	0.029	0.863	0.284
																																										0.063	0.096	0.241	0.063	0.121	0.095	0.124	0.154
																																										0.138	0.086	0.122	0.06	0.033	0.183	0.052	0.153
																																										0.398	0.043	0.091	0.026	0.093	0.023	0.376	0.011
																																										0.188	0.302	0.09	0.144	0.028	0.041	0.16	0.195
																																										0.08	0.017	0.219	0.258	0.042	0.101	0.654	0.918
																																										0.026	0.074	0.045	0.138	0.068	0.107	0.246	0.399
																																										0.115	0.064	0.051	0.075	0.042	0.033	0.015	0.019
																																										0.041	0.064	0.192	0.201	0.015	0.057	0.031	0.406
																																										0.946	0.236	0.117	0.09	0.237	0.011	0.026	0.609
																																										0.069	0.487	0.033	0.194	0.022	0.056	0.368	0.867
																																										0.044	0.261	0.095	0.105	0.066	0.076	0.082	0.054
																																										0.038	0.06	0.015	0.122	0.024	0.033	0.442	0.646
																																										0.014	0.07	0.022	0.046	0.041	0.309	0.036	0.275
																																										0.04	0.255	0.171	0.081	0.12	0.183	0.802	0.111
																																										0.084	0.12	0.157	0.05	0.092	0.961	0.744	0.047
																																										0.042	0.757	0.039	0.013	0.015	0.144	0.031	0.297
																																										0.086	0.356	0.181	0.014	0.092	0.012	0.051	0.175
																																										0.045	0.417	0.453	0.07	0.082	0.145	0.166	0.68
																																										0.129	0.022	0.144	0.14	0.031	0.047	0.747	0.201
																																										0.051	0.012	0.086	0.404	0.027	0.126	0.083	0.026
																																										0.044	0.294	0.02	0.139	0.061	0.082	0.085	0.835
																																										0.242	0.031	0.033	0.014	0.073	0.07	0.014	0.042
																																										0.066	0.071	0.043	0.031	0.314	0.664	0.265	0.566
																																										0.52	0.027	0.014	0.093	0.063	0.019	0.051	0.185
																																										0.101	0.052	0.145	0.087	0.038	0.116	0.222	0.046
																																										0.043	0.46	0.023	0.064	0.016	0.044	0.112	0.133
																																										0.02	0.77	0.144	0.17	0.02	0.093	0.086	0.105
																																										0.196	0.037	0.018	0.041	0.137	0.033	0.02	0.085
																																										0.098	0.266	0.052	0.061	0.099	0.098	0.181	0.674
																																										0.153	0.038	0.019	0.085	0.026	0.03	0.255	0.135
																																										0.099	0.08	0.176	0.219	0.097	0.327	0.131	0.168
																																										0.591	0.169	0.19	0.038	0.102	0.219	0.181	0.416
																																										0.313	0.079	0.101	0.069	0.265	0.135	0.097	0.316
																																										0.019	0.134	0.034	0.248	0.174	0.064	0.012	0.693
																																										0.014	0.174	0.338	0.024	0.132	0.142	0.051	0.108
																																										0.194	0.101	0.088	0.046	0.078	0.062	0.013	0.182
																																										0.225	0.057	0.051	0.146	0.023	0.053	0.104	0.796
																																										0.025	0.075	0.119	0.087	0.085	0.036	0.164	0.057
																																										0.079	0.022	0.1	0.051	0.042	0.054	0.422	0.094
																																										0.248	0.256	0.153	0.107	0.317	0.036	0.194	0.247
																																										0.306	0.574	0.557	0.082	0.306	0.377	0.074	0.153
																																										0.046	0.162	0.191	0.078	0.097	0.037	0.155	0.061
																																										0.05	0.341	0.037	0.068	0.039	0.15	0.137	0.028
																																										0.501	0.793	0.06	0.128	0.051	0.098	0.058	0.259
																																										0.227	0.044	0.015	0.029	0.019	0.079	0.018	0.21
																																										0.015	0.102	0.296	0.172	0.07	0.031	0.163	0.211
																																										0.106	0.07	0.263	0.033	0.153	0.27	0.731	0.035
																																										0.139	0.22	0.026	0.395	0.124	0.018	0.124	0.105
																																										0.098	0.117	0.098	0.073	0.029	0.035	0.034	0.348
																																										0.051	0.04	0.054	0.067	0.093	0.069	0.228	0.039
																																										0.218	0.161	0.06	0.317	0.077	0.034	0.035	0.277
																																										0.044	0.032	0.22	0.131	0.051	0.144	0.107	0.584
																																										0.246	0.078	0.2	0.158	0.048	0.451	0.133	0.045
																																										0.014	0.238	0.191	0.367	0.048	0.334	0.098	0.675
																																										0.015	0.037	0.126	0.164	0.116	0.075	0.145	0.279
																																										0.166	0.014	0.033	0.318	0.132	0.045	0.094	0.267
																																										0.179	0.273	0.024	0.012	0.033	0.055	0.063	0.181
																																										0.035	0.013	0.237	0.12	0.133	0.741	0.268	0.432
																																										0.014	0.397	0.036	0.358	0.021	0.083	0.09	0.176
																																										0.076	0.02	0.141	0.045	0.119	0.079	0.092	0.301
																																										0.486	0.091	0.013	0.165	0.126	0.551	0.376	0.142
																																										0.28	0.098	0.112	0.052	0.185	0.023	0.175	0.083
																																										0.015	0.121	0.126	0.055	0.055	0.152	0.081	0.039
																																										0.169	0.027	0.077	0.11	0.11	0.041	0.026	0.042
																																										0.054	0.149	0.091	0.071	0.124	0.098	0.088	0.453
																																										0.192	0.442	0.269	0.083	0.084	0.038	0.064	0.026
																																										0.052	0.022	0.137	0.134	0.107	0.637	0.925	0.118
																																										0.048	0.395	0.23	0.056	0.056	0.059	0.377	0.102
																																										0.107	0.134	0.092	0.095	0.07	0.043	0.804	0.488
																																										0.071	0.209	0.338	0.114	0.106	0.539	0.099	0.012
																																										0.026	0.033	0.139	0.259	0.139	0.019	0.166	0.49
																																										0.018	0.023	0.015	0.161	0.082	0.051	0.196	0.126
																																										0.244	0.215	0.052	0.014	0.102	0.053	0.634	0.066
																																										0.095	0.091	0.082	0.116	0.129	0.074	0.45	0.659
																																										0.666	0.653	0.055	0.775	0.067	0.054	0.055	0.164
																																										0.219	0.116	0.012	0.078	0.079	0.03	0.148	0.044
																																										0.027	0.094	0.04	0.207	0.056	0.083	0.182	0.035
																																										0.181	0.165	0.181	0.022	0.042	0.175	0.335	0.051
																																										0.188	0.054	0.047	0.273	0.014	0.016	0.133	0.208
																																										0.053	0.037	0.019	0.343	0.126	0.051	0.017	0.194
																																										0.237	0.323	0.139	0.104	0.373	0.041	0.098	0.644
																																										0.033	0.087	0.016	0.04	0.052	0.031	0.432	0.269
																																										0.055	0.448	0.031	0.153	0.031	0.041	0.013	0.025
																																										0.066	0.033	0.033	0.054	0.029	0.014	0.244	0.012
																																										0.046	0.46	0.077	0.027	0.048	0.084	0.117	0.15
																																										0.053	0.27	0.014	0.198	0.075	0.075	0.042	0.811
																																										0.438	0.109	0.253	0.225	0.031	0.044	0.323	0.232
																																										0.105	0.086	0.022	0.023	0.042	0.063	0.573	0.179
																																										0.011	0.548	0.226	0.078	0.127	0.07	0.111	0.121
																																										0.185	0.098	0.06	0.05	0.109	0.037	0.081	0.055
																																										0.023	0.126	0.02	0.13	0.118	0.043	0.076	0.146
																																										0.201	0.065	0.641	0.266	0.116	0.229	0.148	0.066
																																										0.011	0.079	0.092	0.116	0.158	0.068	0.055	0.535
																																										0.351	0.027	0.042	0.038	0.252	0.206	0.376	0.087
																																										0.056	0.135	0.015	0.145	0.075	0.066	0.761	0.733
																																										0.055	0.14	0.427	0.257	0.058	0.071	0.085	0.503
																																										0.09	0.293	0.026	0.275	0.076	0.17	0.134	0.029
																																										0.209	0.46	0.011	0.107	0.092	0.116	0.077	0.763
																																										0.2	0.08	0.042	0.07	0.056	0.107	0.179	0.365
																																										0.753	0.22	0.057	0.049	0.098	0.125	0.191	0.187
[truncated: 41,800 more rows]
[truncated: 44 more columns]

## Sheet: Figure 7a-b
Figure 7 b	western blot quantifications, synaptosome extracts
	+/+, cytoplasmic						∆NLS/+, cytoplasmic						+/+, synaptic						∆NLS/+, synaptic
FUS N-ter1	1.01	0.99	1	1.39	0.76	0.85	2.5	2.04	2.03	2.23	1.92	1.95	0.18	0.21	0.2	0.16	0.14	0.14	1.5	1.49	1.81	1.7	1.53	1.94
FUS N-ter2	1.26	0.59	1.15	1.69	0.64	0.67	2.41	1.97	2.5	2.16	2.17	1.93	0.16	0.1	0.05	0.16	0.02	0.02	0.97	1.01	1.24	1.13	1.15	0.92
FUS C-ter	1.42	0.85	0.73	1.36	0.79	0.84	0.54	0.42	0.62	0.41	0.31	0.22	0.27	0.22	0.22	0.15	0.1	0.12	0.08	0.17	0.26	0.06	0.08	0.04

## Sheet: Figure 7c-e
Figure 7 d western blot quantifications, total extracts
	+/+,					∆NLS/+
FUS N-ter1	0.72	1.09	1.33	1.07	0.79	4.18	3.7	3.64	3.37	2.66
FUS C-ter	0.63	1.03	1.13	1.13	1.08	0.58	0.47	0.44	0.39	0.41
Synapto.	1.14	0.91	0.92	1.09	0.94	1.19	0.99	1.44	1.41	1.89
Figure 7 e RT-qPCR
	+/+, cytoplasmic						∆NLS/+, cytoplasmic						+/+, synaptic						∆NLS/+, synaptic
Fus	0.93	1.04	1.14	0.96	0.97	0.97	1.31	1.32	1.49	1.62		1.88	1.3	1.11	1.29	1.17	1.13	1.15	2.42	2.04	1.99	2.13	1.94	2.01
Malat	0.75	0.93	0.97	1.27	1.1	0.97	0.72	0.89	0.74	0.94		0.7	0.15	0.1	0.2	0.21	0.16	0.29	0.15	0.29	0.12	0.24	0.22
Nrxn1	0.88	1.04	1.09	0.93	1.12	0.93	0.67	0.85	0.76	0.95	0.91	1.12	6.6	4.16	11.29	7.57	5.63	7.37	8.52	12.89	7.21	9.58	16.67	12.67
Gabra1	1.34	1.07	0.92	0.8	1.02	0.85	0.78	1.33	1.2	0.93	0.8	0.93	14.99	9.68	13.76	12.92	12.18	13.45	13.83	21.39	14.98	15.75	21.98	21.17
Gabrb1	0.93	1.11	1.16	1.03	0.95	0.82	0.77	1.2	0.88	1.1	1.13	0.91	3.14	3.48	4.61	4.73	4.3	4.71	4.75	6.2	4.25	5.3	6.56	6.19
Grid2	0.77	1.3	0.68	0.84	1.28	1.12	0.97	1.11	1.08	0.93	0.44	0.84	5.76	6.85	9.13	7.63	7.22	5.95	3.18	6.07	6.64	7.79	8.38	7.99
Ctnnd2	0.75	0.83	0.71	1.17	1.22	1.32	1.05	1.13	1.29	1.47	1.36	1.18	1.29	1.04	1.06	1.54	1.37	1.45	1.04	1.25	1.34	1.18	1.38	1.27

## Sheet: Figure S1
Figure S1a	open field 10 months of age														Distance (cm)			Velocity (m/s)
Time (s)		+/+						ΔNLS/+							+/+	Δ/+		+/+	Δ/+
Peripheral		857.419	586.865	454.228	815.179	861.818	855.979	794.38	490.228	615.824	711.021	699.102	699.262		4368.66	4521.23		4.79326	4.99308
Central		37.3591	210.475	298.792	50.7187	29.8393	21.8395	66.7984	303.113	151.436	88.1578	41.8389	124.717		4392.28	3039.65		4.73114	3.34477
															4919.98	4827.71		5.11147	5.31653
															5724.25	5215.33		6.32669	5.79135
															6839.86	4634.39		7.45752	5.10589
															9507.82	5133.12		10.5458	5.55162
Figure S1c	light dark box 10 months of age
latency (s)	+/+	Δ/+			Time in light (s)	+/+	Δ/+			Transitions	+/+	Δ/+
	33	47.05				26.04	40.72				3	5
	41.01	35.55				16.61	53.26				4	7
	37.04	16.07				30.21	22.68				5	4
	156.73	5.14				2.81	49.23				1	7
	54.73	4.63				36.43	29.88				6	6
	27.2	17.73				11.05	73.19				4	11
	18	16.88				14.38	99.45				3	16
	11.05	0.95				85.36	94.25				14	17
	147.27	31				24.2	29.95				2	8
	59	29.14				47.47	61.02				9	11
	16.11	12.03				45.73	28.53				9	6
	9.88	86.52				64.04	18.82				13	4
	71.11	70.32				37.02	47.01				3	6
	10.13	30				43.76	62.95				5	7
	42.03					36.16					6

[truncated: 2 more sheets: Figure S2, Figure S4]
